# Supplementary material for: Stage-Specific De Novo Synthesis of Very-Long-Chain Dihydroceramides Confers Dormancy to Entamoeba Parasites
Source: mSphere. 2021 Mar 17;6(2):e00174-21. doi: 10.1128/mSphere.00174-21 (PMC8546694; doi:10.1128/mSphere.00174-21)
Supplement: TABLE S2 [file msphere.00174-21-st002.xlsx]

## Sheet: Table S
																Species	Blank	E. invadens	E. invadens	E. invadens	E. invadens	E. invadens	E. invadens	E. invadens	E. invadens	E. invadens	E. invadens	E. invadens	E. invadens	E. invadens	E. invadens	E. invadens	E. invadens	E. invadens	E. invadens	E. invadens	E. invadens	E. invadens	E. invadens	E. invadens	E. invadens	E. invadens	E. invadens	E. invadens
																Culture condition	Blank	encystation	encystation	encystation	encystation	encystation	encystation	encystation	encystation	encystation	encystation	encystation	encystation	encystation	encystation	encystation	encystation	encystation	encystation	encystation	encystation	encystation	encystation	encystation	encystation	encystation	encystation	encystation
																Time	Blank	0 hr	16 hr	16 hr	24 hr	24 hr	0 hr	16 hr	16 hr	24 hr	24 hr	0 hr	16 hr	16 hr	24 hr	24 hr	16 hr	16 hr	24 hr	24 hr	16 hr	16 hr	24 hr	24 hr	16 hr	16 hr	24 hr	24 hr
																Treatment	Blank	(-)	DMSO	Myriocin 1 mM	DMSO	Myriocin 1 mM	(-)	DMSO	Myriocin 1 mM	DMSO	Myriocin 1 mM	(-)	DMSO	Myriocin 1 mM	DMSO	Myriocin 1 mM	DMSO	Myriocin 1 mM	DMSO	Myriocin 1 mM	DMSO	Myriocin 1 mM	DMSO	Myriocin 1 mM	DMSO	Myriocin 1 mM	DMSO	Myriocin 1 mM
																Biological replicate	1	1	1	1	1	1	2	2	2	2	2	3	3	3	3	3	1	1	1	1	2	2	2	2	3	3	3	3
																Technical replicate	1	1	1	1	1	1	1	1	1	1	1	1	1	1	1	1	1	1	1	1	1	1	1	1	1	1	1	1
																Unit	Peak height	Peak height	Peak height	Peak height	Peak height	Peak height	Peak height	Peak height	Peak height	Peak height	Peak height	Peak height	Peak height	Peak height	Peak height	Peak height	Fold change	Fold change	Fold change	Fold change	Fold change	Fold change	Fold change	Fold change	Fold change	Fold change	Fold change	Fold change
Alignment ID	Average Rt(min)	Average Mz	Metabolite name	Adduct type	MS/MS assigned	Reference RT	Reference m/z	Formula	Ontology	INCHIKEY	SMILES	Annotation tag (VS1.0): http://prime.psc.riken.jp/compms/msdial/annotationcode.html	S/N average	Spectrum reference file name	MS1 isotopic spectrum	MS/MS spectrum	Blank	#1-0hr	#1-16hr-DMSO	#1-16hr-Myriocin	#1-24hr-DMSO	#1-24hr-Myriocin	#2-0hr	#2-16hr-DMSO	#2-16hr-Myriocin	#2-24hr-DMSO	#2-24hr-Myriocin	#3-0hr	#3-16hr-DMSO	#3-16hr-Myriocin	#3-24hr-DMSO	#3-24hr-Myriocin	#1-16hr-DMSO	#1-16hr-Myriocin	#1-24hr-DMSO	#1-24hr-Myriocin	#2-16hr-DMSO	#2-16hr-Myriocin	#2-24hr-DMSO	#2-24hr-Myriocin	#3-16hr-DMSO	#3-16hr-Myriocin	#3-24hr-DMSO	#3-24hr-Myriocin
812	10.287	598.543	Cer 34:0;2O|Cer 18:0;2O/16:0	[M+CH3COO]-	TRUE	9.97	598.542	C34H69NO3	Cer_NDS	GCGTXOVNNFGTPQ-UHFFFAOYSA-N	O=C(NC(CO)C(O)CCCCCCCCCCCCCCC)CCCCCCCCCCCCCCC	310	12423.5	201217_TT1_Iclass_Saga_Ameba_7_24 hr_C_Neg	598.54193:46327 599.54528:26681 600.54864:6325	211.21106:10 235.20868:24 237.21487:358 239.23175:279 243.34804:10 253.24486:48 254.24651:109 255.22995:196 268.26566:48 280.26385:1440 296.25244:285 298.27069:24 300.28848:71 488.90207:12 490.49857:485 506.4613:12 506.49289:444 520.50311:71 538.52155:2696 539.51868:48	78	80498	64439	66391	54384	43218	106557	61888	36403	65924	75895	83707	60188	48315	109155	65777	0.800504	0.824753	0.675594	0.536883	0.580797	0.341629	0.618674	0.712248	0.719032	0.577192	1.30401	0.7858
841	10.611	612.556	Cer 35:0;2O|Cer 19:0;2O/16:0	[M+CH3COO]-	TRUE	10.97	612.557	C35H71NO3	Cer_NDS	IRQFLBWYZXKKGX-UHFFFAOYSA-N	O=C(NC(CO)C(O)CCCCCCCCCCCCCCCC)CCCCCCCCCCCCCCC	310	648.09	201217_TT1_Iclass_Saga_Ameba_8_0hr_0_Neg	612.55554:7422 613.55889:4274 614.56225:1191	237.20898:24 237.21979:110 253.25214:71 254.2426:36 255.23276:70 280.24319:12 280.26434:268 294.27765:12 296.26016:60 314.29285:12 504.49203:12 504.51724:92 516.50781:10 520.51569:88 550.7785:12 552.52576:521	10	5928	4236	4491	3587	2896	7422	3941	2397	4478	4754	5450	3834	3251	6894	4131	0.714575	0.757591	0.605094	0.488529	0.530989	0.322959	0.603341	0.640528	0.703486	0.596514	1.26495	0.757982
915	12.943	654.603	Cer 38:0;2O|Cer 16:0;2O/22:0	[M+CH3COO]-	TRUE	12.5	654.604	C38H77NO3	Cer_NDS	BRMXVFYGZHLLPQ-UHFFFAOYSA-N	O=C(NC(CO)C(O)CCCCCCCCCCCCC)CCCCCCCCCCCCCCCCCCCCC	310	586.45	201217_TT1_Iclass_Saga_Ameba_25_24 hr_A_Neg	654.60272:12295 655.60607:8873 656.60943:2668	211.20166:36 237.21794:24 239.23048:36 268.24829:12 293.27994:36 311.29495:48 321.31216:106 335.23468:12 336.3252:141 338.33597:48 347.3147:24 349.3475:48 364.35654:331 380.34341:112 390.37256:12 392.38571:174 408.37378:24 420.41672:60 486.50183:10 546.5564:147 562.55365:240 594.57635:1335 595.58643:36	47	676	698	570	3169	564	1022	869	486	5360	859	1148	1155	497	12295	681	1.03254	0.843195	4.68787	0.83432	0.850294	0.475538	5.24462	0.840509	1.0061	0.432927	10.7099	0.593206
967	13.218	682.636	Cer 40:0;2O|Cer 18:0;2O/22:0	[M+CH3COO]-	TRUE	13.25	682.635	C40H81NO3	Cer_NDS	SXPRAKSDHOEHIG-UHFFFAOYSA-N	O=C(NC(CO)C(O)CCCCCCCCCCCCCCC)CCCCCCCCCCCCCCCCCCCCC	310	2257.42	201217_TT1_Iclass_Saga_Ameba_9_8 hr_A_Neg	682.63336:15725 683.63671:14818 684.64007:6669	212.00558:10 239.23639:95 266.25131:12 300.28638:36 320.27048:12 321.31378:128 338.33499:48 339.32193:100 349.336:12 364.33405:36 364.35013:412 380.33408:24 380.35324:158 392.37341:12 392.38455:48 574.58008:128 590.55292:12 590.58362:141 620.61798:24 622.60919:1334 623.61823:36 636.63324:36	52	18531	8184	7830	26711	7014	27712	11665	6850	49907	13937	27268	12409	8493	94538	11793	0.441638	0.422535	1.44142	0.378501	0.420937	0.247185	1.80092	0.502923	0.455076	0.311464	3.46699	0.432485
964	13.078	680.617	Cer 40:1;2O|Cer 18:0;2O/22:1	[M+CH3COO]-	TRUE	12.91	680.62	C40H79NO3	Cer_NDS	AOHMXFJFQLUIJL-UHFFFAOYSA-N	O=C(NC(CO)C(O)CCCCCCCCCCCCCCC)CCCCCCCCCCCC=CCCCCCCCC	310	4958.47	201217_TT1_Iclass_Saga_Ameba_17_24 hr_C_Neg	680.61816:25634 681.62151:20589 682.62487:6164	239.22861:24 239.23512:60 268.26227:24 300.30185:12 319.29495:83 336.32248:60 337.29102:24 349.01419:10 362.34164:318 378.32285:24 378.32556:60 390.36105:24 390.36383:60 406.35623:12 517.08655:10 572.57703:99 588.57324:108 602.57239:12 620.59729:833 634.61292:103	62	37787	30322	29240	28158	23338	47790	25860	17691	28530	27821	37536	22915	22522	45713	31948	0.802445	0.773811	0.745177	0.61762	0.541117	0.370182	0.596987	0.582151	0.610481	0.600011	1.21784	0.85113
944	13.211	668.613	Cer 39:0;2O|Cer 15:0;2O/24:0	[M+CH3COO]-	TRUE	12.98	668.62	C39H79NO3	Cer_NDS	QWGFGOPDTWDNIN-UHFFFAOYSA-N	O=C(NC(CO)C(O)CCCCCCCCCCCC)CCCCCCCCCCCCCCCCCCCCCCC	310	829.35	201217_TT1_Iclass_Saga_Ameba_25_24 hr_A_Neg	668.6134:23424 669.61675:21345 670.62011:5894	165.03969:12 238.24985:12 321.30157:24 321.31918:36 335.32666:48 339.3327:24 349.34167:24 352.36511:24 355.35129:10 364.35327:165 367.36014:24 378.36627:48 390.35806:12 392.38507:93 408.37878:24 420.41605:60 558.78394:12 560.57703:74 576.58124:76 586.58691:24 608.59344:1014 609.59454:36 622.58923:24	22	5188	3276	2256	9583	2397	7640	3405	2290	13354	4020	6763	3973	2506	23424	4085	0.631457	0.43485	1.84715	0.462028	0.445681	0.299738	1.74791	0.526178	0.587461	0.370546	3.46355	0.604022
996	13.429	696.65	Cer 41:0;2O|Cer 17:0;2O/24:0	[M+CH3COO]-	TRUE	13.3	696.651	C41H83NO3	Cer_NDS	GCORDLXYNZRVLP-UHFFFAOYSA-N	O=C(NC(CO)C(O)CCCCCCCCCCCCCC)CCCCCCCCCCCCCCCCCCCCCCC	310	5238.36	201217_TT1_Iclass_Saga_Ameba_9_8 hr_A_Neg	696.64923:29634 697.65258:30513 698.65594:8707	182.18913:10 225.21696:48 286.26382:12 335.32565:24 349.34064:36 353.34222:12 364.34949:24 366.36969:36 378.34875:12 378.36786:119 392.35886:24 392.37552:176 394.36874:48 408.38318:60 588.57867:12 588.61615:103 604.59869:124 616.60931:12 636.58612:12 636.62506:881 637.62415:24 648.6264:12 650.6333:60	37	45900	20778	13394	38061	22886	66787	21396	11188	40418	27348	52950	19614	14220	70344	34633	0.45268	0.291808	0.829216	0.498606	0.320362	0.167518	0.605178	0.409481	0.370425	0.268555	1.3285	0.65407
1029	13.442	710.664	Cer 42:0;2O|Cer 18:0;2O/24:0	[M+CH3COO]-	TRUE	13.42	710.667	C42H85NO3	Cer_NDS	BPLYVSYSBPLDOA-UHFFFAOYSA-N	O=C(NC(CO)C(O)CCCCCCCCCCCCCCC)CCCCCCCCCCCCCCCCCCCCCCC	310	27492.5	201217_TT1_Iclass_Saga_Ameba_10_8 hr_B_Neg	710.66681:80628 711.67016:69934 712.67352:18439	239.22009:24 239.23529:385 265.25476:36 268.26242:70 294.6398:10 300.28497:174 349.33957:576 351.35724:36 365.37521:71 366.36856:155 367.35519:392 392.38821:2752 393.37585:24 408.3649:97 408.38193:351 410.40109:67 420.41629:48 602.62079:625 614.61182:12 618.62:605 619.6153:24 632.61334:24 632.62042:60 648.54919:60 650.64911:11882 651.65198:179 710.65216:12	64	344946	124208	99020	163451	96392	527998	152061	76213	256166	206397	504100	133812	100538	416974	184786	0.36008	0.287059	0.473845	0.279441	0.287995	0.144343	0.485165	0.390905	0.265447	0.199441	0.827165	0.366566
1060	13.517	724.679	Cer 43:0;2O|Cer 19:0;2O/24:0	[M+CH3COO]-	TRUE	13.52	724.682	C43H87NO3	Cer_NDS	QKLIIVFFYPPQDC-UHFFFAOYSA-N	O=C(NC(CO)C(O)CCCCCCCCCCCCCCCC)CCCCCCCCCCCCCCCCCCCCCCC	310	3292.85	201217_TT1_Iclass_Saga_Ameba_19_8 hr_A_Neg	724.68079:17525 725.68414:14095 726.6875:4720	225.22383:48 253.24315:24 280.25974:24 314.30054:48 349.34686:119 366.37341:36 367.35199:82 377.37033:48 392.36554:12 392.38501:262 394.39218:36 395.38791:60 408.38437:60 420.39871:24 420.41885:212 422.39255:24 436.40817:36 616.60779:12 616.63568:164 632.62799:186 646.65314:36 664.65863:1924 665.65051:73 724.68939:36	40	22962	15818	9852	29090	7406	34047	17834	7228	43228	18506	30301	17744	9352	82032	15366	0.688877	0.429057	1.26688	0.322533	0.523805	0.212295	1.26966	0.543543	0.585591	0.308637	2.70724	0.507112
991	13.209	694.635	Cer 41:1;2O|Cer 17:0;2O/24:1	[M+CH3COO]-	TRUE	13.13	694.635	C41H81NO3	Cer_NDS	GSJYOHNHUYRBIJ-UHFFFAOYSA-N	O=C(NC(CO)C(O)CCCCCCCCCCCCCC)CCCCCCCCCCCC=CCCCCCCCCCC	310	36260.5	201217_TT1_Iclass_Saga_Ameba_QC_CEupNeg_01	694.63409:314771 695.63744:263985 696.6408:68149	195.17931:10 211.20821:24 223.20068:12 237.22043:60 239.2395:584 247.53822:10 251.24205:12 252.26427:36 254.76949:12 265.25464:24 268.2623:164 280.26978:12 300.28485:60 335.33737:36 346.21939:36 347.33023:932 348.32758:24 349.34735:48 363.36035:100 364.35898:231 365.33755:516 376.35983:12 378.36658:136 388.35318:48 390.37497:4508 391.37952:86 392.37421:36 406.36478:596 408.37613:60 418.42416:24 5…	221	365019	333332	284466	326170	292243	412282	290857	211319	285754	298054	338405	268225	244988	390184	347283	0.913191	0.779318	0.89357	0.800624	0.705481	0.512559	0.693103	0.722937	0.792615	0.723949	1.15301	1.02623
1022	13.211	708.651	Cer 42:1;2O|Cer 18:0;2O/24:1	[M+CH3COO]-	TRUE	13.22	708.651	C42H83NO3	Cer_NDS	WLDYKNUYRLBSJM-UHFFFAOYSA-N	O=C(NC(CO)C(O)CCCCCCCCCCCCCCC)CCCCCCCCCCCC=CCCCCCCCCCC	310	109850	201217_TT1_Iclass_Saga_Ameba_STD_Mix_Neg_1uM_03	708.64929:120040 709.65264:134163 710.656:37397	237.22665:24 239.23924:516 245.31483:10 265.25449:36 268.25528:48 268.25986:147 269.27234:10 300.28729:187 347.33307:821 349.3371:60 363.34995:48 364.35663:326 365.33521:482 387.33914:12 390.37265:4631 391.37442:60 406.36813:739 408.37668:60 573.60675:24 600.60498:975 616.60205:1063 630.61151:126 646.5224:24 648.62976:20469 649.63104:267 650.62952:24 652.73639:36 697.57806:10 708.64282:24	365	1286862	985402	1003415	937080	812072	1538585	1025758	637471	1128813	1281862	1431818	954666	788659	1411335	1061676	0.76574	0.779738	0.72819	0.631048	0.666689	0.414323	0.73367	0.833143	0.666751	0.55081	0.985694	0.741488
1054	13.281	722.667	Cer 43:1;2O|Cer 19:0;2O/24:1	[M+CH3COO]-	TRUE	13.39	722.667	C43H85NO3	Cer_NDS	ZRJBOCIKXIMBCP-UHFFFAOYSA-N	O=C(NC(CO)C(O)CCCCCCCCCCCCCCCC)CCCCCCCCCCCC=CCCCCCCCCCC	310	14762	201217_TT1_Iclass_Saga_Ameba_1_0hr_0_Neg	722.66742:109418 723.67077:88198 724.67413:21816	239.24199:69 251.24016:36 253.2509:450 268.26035:24 279.27472:24 282.28046:96 294.26917:12 294.27878:36 314.28909:12 314.29904:198 337.8743:10 347.30713:47 347.33331:527 349.34778:36 363.36349:60 364.35141:251 365.3407:374 390.37271:3218 391.37167:86 404.38147:24 406.36813:468 406.40775:12 408.38232:82 600.60754:132 612.6759:12 614.62299:770 616.59064:121 624.50653:10 626.61987:48 630.5788:47 630…	10	109418	84640	86215	69636	57626	131690	80931	48533	89680	94817	116349	71426	59176	130608	81197	0.773547	0.787942	0.636422	0.526659	0.614557	0.36854	0.680993	0.720002	0.613894	0.508608	1.12255	0.697874
1015	13.022	706.633	Cer 42:2;2O|Cer 18:0;2O/24:2	[M+CH3COO]-	TRUE	12.98	706.635	C42H81NO3	Cer_NDS	AGKHRSIOVRQNQL-UHFFFAOYSA-N	O=C(NC(CO)C(O)CCCCCCCCCCCCCCC)CCCCCCCCCCCC=CCC=CCCCCCCC	310	3351.04	201217_TT1_Iclass_Saga_Ameba_18_0hr_0_Neg	706.63495:105057 707.6383:99078 708.64166:27945	195.16089:10 223.19363:12 233.21791:12 233.22435:36 237.224:48 239.23657:473 247.19972:12 252.2635:48 265.25616:24 268.25235:36 268.25925:139 280.27609:24 300.272:24 300.289:179 343.31549:12 345.31308:724 347.32697:95 361.3425:60 362.34103:230 363.32492:496 364.34497:24 365.33691:60 376.35376:24 386.34152:36 388.35535:4274 389.35727:60 390.37158:287 404.33521:182 404.35214:552 406.36703:71 433.26…	4	79896	53469	56458	54396	43269	121769	62428	39551	71772	88329	105057	53389	48730	100884	74391	0.669233	0.706644	0.680835	0.541567	0.512676	0.324804	0.589411	0.725382	0.508191	0.463843	0.960279	0.708101
1046	13.112	720.649	Cer 43:2;2O|Cer 19:0;2O/24:2	[M+CH3COO]-	TRUE	13.19	720.651	C43H83NO3	Cer_NDS	DNHVZTOJMPBTNE-UHFFFAOYSA-N	O=C(NC(CO)C(O)CCCCCCCCCCCCCCCC)CCCCCCCCCCCC=CCC=CCCCCCCC	310	856.15	201217_TT1_Iclass_Saga_Ameba_11_8 hr_C_Neg	720.65173:4264 721.65508:3539 722.65844:1254	251.22678:12 251.23123:24 253.2598:60 314.30151:24 345.33508:12 363.31534:36 388.3288:12 388.35922:150 390.35611:24 390.37274:71 404.33353:12 404.34766:60 406.36252:24 612.56842:12 612.59271:80 628.51172:12 628.58917:60 660.52942:12 660.62677:606	4	7819	5389	5718	5893	3693	10458	6018	4046	7353	7124	8780	4966	4403	12914	5482	0.689219	0.731296	0.753677	0.472311	0.575445	0.386881	0.703098	0.681201	0.565604	0.501481	1.47084	0.624374
1104	13.684	738.698	Cer 44:0;2O|Cer 18:0;2O/26:0	[M+CH3COO]-	TRUE	13.55	738.698	C44H89NO3	Cer_NDS	NWERZHCPHDHUMO-UHFFFAOYSA-N	O=C(NC(CO)C(O)CCCCCCCCCCCCCCC)CCCCCCCCCCCCCCCCCCCCCCCCC	310	7727.39	201217_TT1_Iclass_Saga_Ameba_9_8 hr_A_Neg	738.69702:65175 739.70037:55170 740.70373:15282	237.22791:24 239.23399:208 268.26801:81 282.27655:24 300.28854:87 375.38174:12 377.37775:564 379.38174:24 393.39966:24 394.4025:128 395.38428:289 418.39719:12 420.38916:35 420.41507:1512 421.42004:36 436.4043:111 436.41309:293 438.43274:36 630.65106:490 642.63531:12 646.64087:512 660.62122:12 660.66449:71 678.67615:9980 679.67841:103 738.67426:24	53	19941	54078	12569	109090	18867	29890	53418	13318	146242	73075	26460	53338	15950	232810	64484	2.7119	0.630309	5.47064	0.946141	1.78715	0.445567	4.89267	2.4448	2.0158	0.602797	8.79856	2.43704
1149	13.753	752.713	Cer 45:0;2O|Cer 19:0;2O/26:0	[M+CH3COO]-	TRUE	13.67	752.714	C45H91NO3	Cer_NDS	FRFILWKJAPBKHU-UHFFFAOYSA-N	O=C(NC(CO)C(O)CCCCCCCCCCCCCCCC)CCCCCCCCCCCCCCCCCCCCCCCCC	310	2800.86	201217_TT1_Iclass_Saga_Ameba_9_8 hr_A_Neg	752.71265:33714 753.716:29197 754.71936:9108	225.21455:24 253.24216:24 253.2511:118 301.22018:10 314.30923:75 377.37692:158 394.40723:94 395.38345:128 403.7244:12 420.41705:864 436.39163:24 436.41803:206 448.44247:66 464.42773:12 644.62451:12 644.66724:269 660.67035:211 674.66943:12 674.68402:48 692.64807:33 692.68866:5303 693.69385:129 752.68518:12	7	16771	20816	8884	26470	7573	24412	25343	7810	39903	17042	20373	22740	8008	61475	14925	1.24119	0.529724	1.57832	0.451553	1.03814	0.319925	1.63456	0.698099	1.11618	0.393069	3.01747	0.732587
1209	13.97	766.729	Cer 46:0;2O|Cer 18:0;2O/28:0	[M+CH3COO]-	TRUE	13.8	766.729	C46H93NO3	Cer_NDS	LTRSBAYPGMPMNS-UHFFFAOYSA-N	O=C(NC(CO)C(O)CCCCCCCCCCCCCCC)CCCCCCCCCCCCCCCCCCCCCCCCCCC	310	1725.29	201217_TT1_Iclass_Saga_Ameba_19_8 hr_A_Neg	766.7298:17513 767.73315:14393 768.73651:4410	239.22531:12 239.24051:85 268.25885:24 300.27643:24 405.41083:99 422.43219:74 423.4165:65 448.44958:467 462.44983:12 464.44409:101 658.68225:174 674.67865:139 688.67365:36 706.70612:2131 707.7027:48	45	8760	12270	3726	27778	3865	11139	15582	3618	46030	9337	10284	13897	3926	70444	7738	1.40068	0.425342	3.171	0.44121	1.39887	0.324805	4.13233	0.838226	1.35132	0.381758	6.84986	0.752431
1267	14.03	780.743	Cer 47:0;2O|Cer 19:0;2O/28:0	[M+CH3COO]-	TRUE	14.04	780.745	C47H95NO3	Cer_NDS	YTMWANJUJPARPQ-UHFFFAOYSA-N	O=C(NC(CO)C(O)CCCCCCCCCCCCCCCC)CCCCCCCCCCCCCCCCCCCCCCCCCCC	310	1969.59	201217_TT1_Iclass_Saga_Ameba_27_24 hr_C_Neg	780.74493:10028 781.74828:10196 782.75164:2986	253.24043:24 266.28311:12 314.29498:36 394.60889:10 405.4108:78 422.41196:12 422.42926:60 436.4455:10 448.45251:256 464.44705:83 647.52319:10 672.69678:84 684.70862:12 688.69934:126 702.68939:12 720.71863:1453 721.72504:36	5	15053	10237	5785	17361	4690	21526	14368	4375	27917	10785	20135	12340	5243	45923	8637	0.680064	0.384309	1.15332	0.311566	0.667472	0.203243	1.2969	0.501022	0.612863	0.260392	2.28075	0.428955
1096	13.452	736.68	Cer 44:1;2O|Cer 16:0;2O/28:1	[M+CH3COO]-	TRUE	13.46	736.682	C44H87NO3	Cer_NDS	XWLBZVYDZNGOCF-UHFFFAOYSA-N	O=C(NC(CO)C(O)CCCCCCCCCCCCC)CCCCCCCCCCCCCCCC=CCCCCCCCCCC	310	4253.08	201217_TT1_Iclass_Saga_Ameba_25_24 hr_A_Neg	736.67957:203430 737.68292:162349 738.68628:44837	183.16707:12 209.17921:12 211.20395:525 224.23557:36 232.79439:10 237.21606:36 239.22861:48 239.23296:143 240.2261:114 252.22639:48 254.23436:24 265.24103:36 268.25552:36 272.23804:12 272.25424:238 279.26047:24 300.28271:36 328.31955:10 347.32556:36 349.34268:64 367.35309:36 375.35919:168 377.37421:48 385.38071:24 390.36472:48 392.3862:417 393.36826:129 403.38898:835 405.39581:36 408.37711:75 418…	7	7271	11540	5276	71134	7665	9442	11709	4546	119620	23047	8745	14991	6079	203430	20216	1.58713	0.725622	9.78325	1.05419	1.2401	0.481466	12.6689	2.4409	1.71424	0.69514	23.2624	2.31172
1140	13.541	750.695	Cer 45:1;2O|Cer 17:0;2O/28:1	[M+CH3COO]-	TRUE	13.54	750.698	C45H89NO3	Cer_NDS	CTUAJDXZJOPOOD-UHFFFAOYSA-N	O=C(NC(CO)C(O)CCCCCCCCCCCCCC)CCCCCCCCCCCCCCCC=CCCCCCCCCCC	310	1221.98	201217_TT1_Iclass_Saga_Ameba_15_24 hr_A_Neg	750.6972:28383 751.70055:25186 752.70391:7377	225.2179:60 253.2412:12 254.24507:36 282.28195:24 286.27188:60 375.34421:12 392.39856:36 403.36765:12 403.3902:188 418.40338:128 420.42413:82 421.39743:93 432.42905:24 446.42789:633 452.83566:10 460.44189:92 462.40768:24 462.42276:93 464.45325:36 474.47067:24 617.64526:24 642.61383:12 642.65302:211 658.58795:12 658.64557:202 672.67792:36 688.45923:48 690.67804:3637 691.67804:68 704.6806:67	2	2351	4609	1984	18336	1697	2870	4971	1628	28383	3857	2448	5759	1670	51003	2991	1.96044	0.843896	7.79923	0.721821	1.73206	0.567247	9.88955	1.3439	2.35253	0.68219	20.8346	1.22181
1195	13.682	764.713	Cer 46:1;2O|Cer 18:0;2O/28:1	[M+CH3COO]-	TRUE	13.64	764.714	C46H91NO3	Cer_NDS	KECFGFFSECFGTR-UHFFFAOYSA-N	O=C(NC(CO)C(O)CCCCCCCCCCCCCCC)CCCCCCCCCCCCCCCC=CCCCCCCCCCC	310	1860.72	201217_TT1_Iclass_Saga_Ameba_15_24 hr_A_Neg	764.71484:113779 765.71819:102297 766.72155:29013	155.13861:10 211.20935:68 237.20645:12 239.23848:289 268.25885:48 272.25064:48 300.28601:129 403.38916:460 419.41351:24 420.4202:110 421.405:345 431.3866:12 431.4303:142 446.43564:2194 447.4386:60 448.44565:91 449.43298:101 460.46179:24 462.42761:343 464.43393:48 474.4664:532 485.96964:10 490.45407:124 632.70245:10 654.66235:12 656.66425:620 672.66168:730 686.68353:85 702.40784:48 702.46362:24 70…	4	3242	16639	3324	67107	3809	4211	17206	3273	113779	9606	3331	23173	3287	177523	8443	5.13233	1.02529	20.6993	1.17489	4.08597	0.77725	27.0195	2.28117	6.95677	0.986791	53.2942	2.53467
1258	13.757	778.729	Cer 47:1;2O|Cer 19:0;2O/28:1	[M+CH3COO]-	TRUE	13.79	778.729	C47H93NO3	Cer_NDS	DCSILEZKOGWNID-UHFFFAOYSA-N	O=C(NC(CO)C(O)CCCCCCCCCCCCCCCC)CCCCCCCCCCCCCCCC=CCCCCCCCCCC	310	347.2	201217_TT1_Iclass_Saga_Ameba_25_24 hr_A_Neg	778.72852:33704 779.73187:26087 780.73523:8491	191.43758:10 225.21545:36 253.25438:84 282.28186:36 314.29068:12 314.30811:48 377.36499:24 403.38785:180 420.41031:184 421.39801:124 431.41748:60 434.43427:24 446.43454:628 447.4375:24 448.44156:36 449.4408:60 460.4216:12 462.43564:162 474.45624:135 549.31537:10 627.50201:36 628.51501:48 644.65613:12 660.61938:12 660.66992:36 670.64655:12 670.67926:227 682.66583:12 686.68744:216 692.68463:77 700.…	4	4110	5842	2468	14246	2052	5150	6911	1904	20579	4205	4275	7247	2122	33704	3354	1.42141	0.600487	3.46618	0.49927	1.34194	0.369709	3.99592	0.816505	1.6952	0.496374	7.88398	0.784561
1088	13.261	734.664	Cer 44:2;2O|Cer 16:0;2O/28:2	[M+CH3COO]-	TRUE	13.34	734.667	C44H85NO3	Cer_NDS	QNUVABYRGWZZAR-UHFFFAOYSA-N	O=C(NC(CO)C(O)CCCCCCCCCCCCC)CCCCCCCCCCCCCCCC=CCC=CCCCCCCC	310	1146.15	201217_TT1_Iclass_Saga_Ameba_25_24 hr_A_Neg	734.66443:43589 735.66778:37558 736.67114:11276	211.20335:94 238.22385:12 240.23631:65 253.24542:36 270.24698:12 272.25812:67 347.33505:60 365.33722:36 388.35568:12 390.37195:154 391.3515:36 401.35507:36 401.37476:182 403.39346:60 415.04584:10 416.38803:130 418.39529:108 419.38351:245 421.38934:48 429.41113:36 432.38589:24 444.42017:1261 446.43451:84 460.40652:211 462.4296:48 472.44971:189 488.42856:12 488.43475:64 614.61591:48 626.61621:373 6…	2	2966	2646	2523	15329	2207	3882	3250	1645	22432	4621	4259	3418	2281	43589	3918	0.892111	0.850641	5.16824	0.7441	0.837197	0.423751	5.77846	1.19037	0.802536	0.535572	10.2346	0.919934
1133	13.476	748.681	Cer 45:2;2O|Cer 17:0;2O/28:2	[M+CH3COO]-	TRUE	13.47	748.682	C45H87NO3	Cer_NDS	LJOKJGRXWRXBOE-UHFFFAOYSA-N	O=C(NC(CO)C(O)CCCCCCCCCCCCCC)CCCCCCCCCCCCCCCC=CCC=CCCCCCCC	310	1131.2	201217_TT1_Iclass_Saga_Ameba_25_24 hr_A_Neg	748.68073:35184 749.68408:37270 750.68744:34059	223.2:12 225.21761:76 238.24991:10 286.26947:24 390.34708:12 401.36923:70 418.40976:60 419.38364:100 444.40549:114 444.41437:330 446.43167:48 447.41977:24 460.39761:48 460.41568:91 462.42065:24 462.4599:12 472.44678:139 488.43799:12 614.60565:12 638.53058:12 640.63196:151 652.62781:12 656.63562:219 688.66412:2023 689.65527:36 702.66498:48	2	734	2438	819	19094	1138	767	1841	827	18931	2364	561	3348	888	35184	2959	3.32153	1.1158	26.0136	1.55041	2.40026	1.07823	24.6819	3.08214	5.96791	1.58289	62.7166	5.27451
1184	13.476	762.697	Cer 46:2;2O|Cer 18:0;2O/28:2	[M+CH3COO]-	TRUE	13.52	762.698	C46H89NO3	Cer_NDS	YMUHWHSIYVCUIG-UHFFFAOYSA-N	O=C(NC(CO)C(O)CCCCCCCCCCCCCCC)CCCCCCCCCCCCCCCC=CCC=CCCCCCCC	310	3151.83	201217_TT1_Iclass_Saga_Ameba_2_16 hr_A_Neg	762.69702:12863 763.70037:12920 764.70373:3470	207.1736:10 227.1933:10 239.23645:110 268.26147:24 287.3103:10 300.28412:36 398.97662:12 401.37729:83 418.40652:48 419.38898:65 429.3963:24 437.93698:10 444.39029:36 444.41986:407 447.41638:36 460.42126:68 472.44635:143 488.44687:36 642.88568:10 654.64038:167 666.64648:12 670.64972:140 700.4375:24 702.6792:1918 703.67297:60 762.64838:24	2	1966	12863	3140	94118	4063	2497	13806	3859	128211	14302	2694	21369	4535	242422	14339	6.54273	1.59715	47.8728	2.06663	5.52903	1.54545	51.346	5.72767	7.93207	1.68337	89.9859	5.32257
1310	13.944	792.744	Cer 48:1;2O|Cer 18:0;2O/30:1	[M+CH3COO]-	TRUE	13.9	792.745	C48H95NO3	Cer_NDS	LUMVFGOURXYKLC-UHFFFAOYSA-N	O=C(NC(CO)C(O)CCCCCCCCCCCCCCC)CCCCCCCCCCCCCCCCCC=CCCCCCCCCCC	310	2842.5	201217_TT1_Iclass_Saga_Ameba_22_16 hr_A_Neg	792.74646:4373 793.74981:4937 794.75317:1730	239.23149:36 300.27365:12 431.40451:12 431.43076:60 438.62357:10 448.46103:36 449.43649:48 474.46097:148 490.46109:60 684.67145:12 684.70081:48 700.69611:74 732.72388:827 733.72729:48	2	360	2474	267	12396	259	363	2527	314	25023	547	351	4373	294	29292	496	6.87222	0.741667	34.4333	0.719444	6.96143	0.865014	68.9339	1.50689	12.4587	0.837607	83.453	1.41311
1378	14.016	806.759	Cer 49:1;2O|Cer 19:0;2O/30:1	[M+CH3COO]-	TRUE	14.02	806.761	C49H97NO3	Cer_NDS	DOWMSVMUTPEUCN-UHFFFAOYSA-N	O=C(NC(CO)C(O)CCCCCCCCCCCCCCCC)CCCCCCCCCCCCCCCCCC=CCCCCCCCCCC	310	784.68	201217_TT1_Iclass_Saga_Ameba_25_24 hr_A_Neg	806.75934:7794 807.76269:6704 808.76605:2958	251.23698:10 253.25218:60 314.29819:60 424.57346:10 431.41754:88 439.23071:10 449.43494:60 474.46243:293 482.2413:10 490.4657:60 628.51508:24 698.71179:66 714.67761:12 714.72266:85 746.73602:1443 747.73743:36 760.61542:24 806.71173:12	4	361	544	253	2853	175	379	676	212	4825	339	359	1011	198	7794	309	1.50693	0.700831	7.90305	0.484765	1.78364	0.559367	12.7309	0.894459	2.81616	0.551532	21.7103	0.860724
1246	13.554	776.712	Cer 47:2;2O|Cer 17:0;2O/30:2	[M+CH3COO]-	TRUE	13.63	776.714	C47H91NO3	Cer_NDS	PUSPJGTUODATBZ-UHFFFAOYSA-N	O=C(NC(CO)C(O)CCCCCCCCCCCCCC)CCCCCCCCCCCCCCCCCC=CCC=CCCCCCCC	310	915.4	201217_TT1_Iclass_Saga_Ameba_25_24 hr_A_Neg	776.71191:55425 777.71526:39400 778.71862:12499	219.18565:12 225.20905:24 225.21536:136 253.25426:77 281.01208:10 286.2598:12 286.26929:60 314.29303:12 314.30051:36 401.37741:80 418.3894:24 419.38049:63 423.60779:10 429.40805:177 444.39041:24 444.41702:372 446.43137:80 447.41058:149 460.40332:70 472.44647:948 486.4606:12 488.43768:181 646.63165:12 668.66675:325 680.65369:36 682.67657:12 684.66199:497 698.6817:36 714.362:36 716.68982:8220 717.5…	2	2254	4828	1960	19982	1572	2708	5396	1348	27022	3373	2357	6921	1799	55425	2799	2.14197	0.869565	8.86513	0.697427	1.99261	0.497784	9.97858	1.24557	2.93636	0.763258	23.5151	1.18753
1301	13.712	790.729	Cer 48:2;2O|Cer 18:0;2O/30:2	[M+CH3COO]-	TRUE	13.74	790.729	C48H93NO3	Cer_NDS	HUIMUWIPTXYPGT-UHFFFAOYSA-N	O=C(NC(CO)C(O)CCCCCCCCCCCCCCC)CCCCCCCCCCCCCCCCCC=CCC=CCCCCCCC	310	2539.16	201217_TT1_Iclass_Saga_Ameba_12_16 hr_A_Neg	790.729:16202 791.73235:16348 792.73571:5179	179.14543:10 239.23947:64 300.29211:36 429.40533:133 445.42972:12 446.44043:60 447.42557:119 472.41907:12 472.44958:433 479.66769:10 488.44388:160 661.62531:12 682.69775:110 698.61774:12 698.68823:167 703.50104:12 712.72266:36 728.31635:12 730.70471:3310 731.71429:66 741.89807:10 790.73596:24	2	2878	14401	2492	64839	2075	3416	16202	3038	95123	6154	3091	23524	2816	173225	4392	5.00382	0.865879	22.5292	0.720987	4.74297	0.889344	27.8463	1.80152	7.61048	0.911032	56.0417	1.4209
1368	13.779	804.744	Cer 49:2;2O|Cer 19:0;2O/30:2	[M+CH3COO]-	TRUE	13.84	804.745	C49H95NO3	Cer_NDS	DXTYFYZEHHHCIE-UHFFFAOYSA-N	O=C(NC(CO)C(O)CCCCCCCCCCCCCCCC)CCCCCCCCCCCCCCCCCC=CCC=CCCCCCCC	310	1678.59	201217_TT1_Iclass_Saga_Ameba_5_24 hr_A_Neg	804.742:22640 805.74535:19855 806.74871:6163	237.23859:10 253.24478:24 253.25372:81 282.27167:36 314.30722:60 424.19913:10 429.40112:103 443.67941:10 446.43024:81 447.4213:125 472.4483:684 488.44571:110 682.66364:12 696.6629:12 696.69257:198 712.69531:266 726.69873:36 730.68842:36 742.32147:36 744.72113:4103 745.72504:69 804.74078:36	4	2928	5054	1880	22640	1863	3515	5948	1899	34844	2591	2867	8025	1701	72150	2606	1.72609	0.642077	7.73224	0.63627	1.69218	0.540256	9.91294	0.737127	2.79909	0.593303	25.1657	0.908964
1174	13.317	760.681	Cer 46:3;2O|Cer 16:0;2O/30:3	[M+CH3COO]-	TRUE	13.39	760.682	C46H87NO3	Cer_NDS	DVNFBGNSTMTETN-UHFFFAOYSA-N	O=C(NC(CO)C(O)CCCCCCCCCCCCC)CCCCCCCCCCCCCCC=CCC=CCC=CCCCCCCC	310	281.51	201217_TT1_Iclass_Saga_Ameba_15_24 hr_A_Neg	760.67902:11704 761.68237:12439 762.68573:4116	122.02678:10 211.20607:36 239.2307:36 300.2677:12 364.18469:10 399.35272:36 427.3804:24 427.3891:60 438.41019:10 442.40433:138 444.41708:129 445.39404:98 458.38171:12 470.40457:12 470.42892:208 472.44641:75 486.40787:12 486.42953:68 628.51404:48 652.64453:139 664.26331:10 668.63318:237 700.65955:1900 701.65558:36 760.50916:12 760.633:36	2	317	1592	496	9027	633	444	1778	617	11704	2406	357	2068	749	22736	1907	5.02208	1.56467	28.4763	1.99685	4.0045	1.38964	26.3604	5.41892	5.79272	2.09804	63.6863	5.34174
1234	13.515	774.697	Cer 47:3;2O|Cer 17:0;2O/30:3	[M+CH3COO]-	TRUE	13.5	774.698	C47H89NO3	Cer_NDS	APDIWPIBVNXKEQ-UHFFFAOYSA-N	O=C(NC(CO)C(O)CCCCCCCCCCCCCC)CCCCCCCCCCCCCCC=CCC=CCC=CCCCCCCC	310	509.43	201217_TT1_Iclass_Saga_Ameba_25_24 hr_A_Neg	774.69678:8218 775.70013:7567 776.70349:55062	78.95978:24 225.21793:36 357.35767:10 367.34192:24 368.3649:36 417.3631:24 442.40521:60 444.41501:24 458.39468:12 470.40866:12 470.42694:77 472.4505:24 486.44614:24 666.63354:12 666.65161:84 682.61926:12 682.6413:117 712.33917:12 714.67493:755 715.67334:48 774.65894:129	4	352	1119	343	4484	372	494	978	337	4854	629	406	1149	317	8218	551	3.17898	0.974432	12.7386	1.05682	1.97976	0.682186	9.82591	1.27328	2.83005	0.780788	20.2414	1.35714
1293	13.535	788.71	Cer 48:3;2O|Cer 18:0;2O/30:3	[M+CH3COO]-	TRUE	13.58	788.714	C48H91NO3	Cer_NDS	BFVQZFJNOSSFLH-UHFFFAOYSA-N	O=C(NC(CO)C(O)CCCCCCCCCCCCCCC)CCCCCCCCCCCCCCC=CCC=CCC=CCCCCCCC	310	473.32	201217_TT1_Iclass_Saga_Ameba_QC_01_Neg	788.71106:2632 789.71441:2274 790.71777:956	211.20776:10 239.23698:24 427.37234:12 444.42966:24 468.42276:12 470.43896:112 472.44122:36 486.42123:24 668.67877:12 680.65491:36 696.66614:36 728.61035:12 728.69366:393 729.68671:24 788.67969:36	2	568	2202	520	10268	436	701	2308	551	13096	1187	672	3111	595	23101	1004	3.87676	0.915493	18.0775	0.767606	3.29244	0.78602	18.6819	1.6933	4.62946	0.885417	34.3765	1.49405
1355	13.604	802.73	Cer 49:3;2O|Cer 19:0;2O/30:3	[M+CH3COO]-	TRUE	13.7	802.729	C49H93NO3	Cer_NDS	VUAYCAVAFTUWJW-UHFFFAOYSA-N	O=C(NC(CO)C(O)CCCCCCCCCCCCCCCC)CCCCCCCCCCCCCCC=CCC=CCC=CCCCCCCC	310	931.18	201217_TT1_Iclass_Saga_Ameba_25_24 hr_A_Neg	802.7301:9424 803.73345:8945 804.73681:3340	140.00581:12 249.22314:10 253.24991:36 282.27243:24 335.32153:10 395.38803:71 396.37384:36 424.41724:10 429.39661:24 445.3942:48 445.40903:65 468.95691:12 470.43225:260 472.44974:78 481.53564:10 486.42676:68 488.43478:24 627.50549:10 694.63654:12 694.69202:102 706.70374:12 710.67194:104 716.68262:60 742.70636:2028 743.70508:48 802.65839:69	2	777	1124	612	3772	472	1075	1175	416	4445	776	972	1458	506	9424	778	1.44659	0.787645	4.85457	0.607465	1.09302	0.386977	4.13488	0.72186	1.5	0.520576	9.69547	0.800412
810	9.931	596.527	Cer 34:1;2O|Cer 18:1;2O/16:0	[M+CH3COO]-	TRUE	9.38	596.526	C34H67NO3	Cer_NS	YDNKGFDKKRUKPY-UHFFFAOYSA-N	O=C(NC(CO)C(O)C=CCCCCCCCCCCCCC)CCCCCCCCCCCCCCC	410	7516.61	201217_TT1_Iclass_Saga_Ameba_8_0hr_0_Neg	596.52539:32198 597.52874:19256 598.5321:4448	235.19254:12 237.22026:585 253.2504:12 254.24757:240 255.2243:125 257.32968:10 263.23297:160 266.24292:48 268.25983:60 280.26257:853 294.271:12 296.25351:230 298.26932:36 308.3006:24 488.47787:127 500.49408:12 504.47726:159 506.46216:12 506.48111:204 509.75574:10 536.46252:12 536.50482:1429	471	27776	24972	34105	14855	16218	32198	19010	17219	13316	18657	29214	17857	20615	20889	17404	0.89905	1.22786	0.534814	0.583885	0.590409	0.534785	0.413566	0.579446	0.611248	0.705655	0.715034	0.595742
940	12.943	666.6	Cer 39:1;2O|Cer 16:1;2O/23:0	[M+CH3COO]-	TRUE	12.73	666.604	C39H77NO3	Cer_NS	WYSRACVJQVNCRW-UHFFFAOYSA-N	O=C(NC(CO)C(O)C=CCCCCCCCCCCC)CCCCCCCCCCCCCCCCCCCCCC	310	2445.2	201217_TT1_Iclass_Saga_Ameba_24_16 hr_C_Neg	666.60229:6112 667.60564:3832 668.609:1167	162.89526:10 209.18845:36 319.30911:12 338.33752:24 347.33719:12 350.33356:24 352.34885:24 362.33551:60 364.35547:48 378.37125:75 380.3642:12 558.53778:24 574.55682:24 576.56708:36 590.56689:10 606.58264:252 620.58337:79 620.59735:106	17	13375	11434	11178	13318	10572	15407	9610	7634	12166	13508	13412	9545	9375	19809	14723	0.854879	0.835738	0.995738	0.79043	0.623742	0.495489	0.789641	0.876744	0.711676	0.699001	1.47696	1.09775
985	13.023	692.616	Cer 41:2;2O|Cer 18:2;2O/23:0	[M+CH3COO]-	TRUE	12.82	692.62	C41H79NO3	Cer_NS	YVMFSKMDQVDKIS-UHFFFAOYSA-N	O=C(NC(CO)C(O)C=CCCC=CCCCCCCCCC)CCCCCCCCCCCCCCCCCCCCCC	310	3219.68	201217_TT1_Iclass_Saga_Ameba_QC_CEupNeg_01	692.61841:34715 693.62176:30775 694.62512:41349	235.20746:36 237.22444:24 239.23701:105 239.25438:12 261.22128:60 266.2496:12 280.26471:10 321.3092:10 335.32666:48 345.29242:12 345.31067:48 352.35449:48 361.332:12 362.33319:36 363.32242:48 376.35934:24 378.37427:118 387.08685:12 388.36096:237 390.37167:120 394.36969:24 404.35501:68 582.69641:10 584.58173:48 598.57825:139 600.61285:12 602.58551:36 614.59009:78 632.59485:24 646.61597:83	2	39525	30846	31686	34125	25800	56419	30499	21189	33374	39497	42033	25437	24917	49702	41344	0.780417	0.80167	0.863378	0.652751	0.54058	0.375565	0.591538	0.700066	0.605167	0.592796	1.18245	0.983608
1045	13.241	720.648	Cer 43:2;2O|Cer 19:1;2O/24:1	[M+CH3COO]-	TRUE	13.25	720.651	C43H83NO3	Cer_NS	DZYXYUUEPCKTHY-UHFFFAOYSA-N	O=C(NC(CO)C(O)C=CCCCCCCCCCCCCCC)CCCCCCCCCCCC=CCCCCCCCCCC	310	1665.44	201217_TT1_Iclass_Saga_Ameba_5_24 hr_A_Neg	720.6499:8606 721.65325:9616 722.65661:74923	312.28256:12 347.32373:36 365.3309:24 388.3353:12 388.34915:36 390.38202:136 406.36353:24 434.39215:12 444.41602:24 472.45758:24 566.4295:10 600.59186:24 600.63318:12 612.60803:48 616.5957:36 628.61169:48 648.61597:36 648.63385:48 660.62109:367 674.61237:12	2	4761	4029	3950	8606	3188	6048	4018	2629	9747	4965	5300	3843	3688	17445	4630	0.846251	0.829658	1.8076	0.669607	0.664352	0.434689	1.61161	0.820933	0.725094	0.695849	3.29151	0.873585
1141	13.706	750.699	Cer 45:1;2O|Cer 19:1;2O/26:0	[M+CH3COO]-	TRUE	13.54	750.698	C45H89NO3	Cer_NS	KLFJLSYCBPVFDK-UHFFFAOYSA-N	O=C(NC(CO)C(O)C=CCCCCCCCCCCCCCC)CCCCCCCCCCCCCCCCCCCCCCCCC	310	957.13	201217_TT1_Iclass_Saga_Ameba_18_0hr_0_Neg	750.69324:2818 751.69659:2581 752.69995:30091	251.22523:12 377.37207:36 395.37848:24 407.36279:10 420.41193:80 436.42456:24 446.42429:12 642.65619:36 658.64886:48 690.67041:327 704.66174:12 704.68408:24	13	2404	5496	1595	20346	1751	3052	5075	1299	24046	3474	2818	5732	1521	40030	3006	2.28619	0.663478	8.46339	0.728369	1.66284	0.425623	7.87877	1.13827	2.03407	0.539744	14.2051	1.06671
932	9.48	661.527	PE-Cer 34:0;2O|PE-Cer 18:0;2O/16:0	[M-H]-	TRUE	9.57	661.529	C36H75N2O6P	PE_Cer	BXUACRNRHHRDQP-UHFFFAOYSA-N	O=C(NC(COP(=O)(O)OCCN)C(O)CCCCCCCCCCCCCCC)CCCCCCCCCCCCCCC	310	4782.61	201217_TT1_Iclass_Saga_Ameba_QC_CEupNeg_03	661.52765:52451 662.531:32017 663.53436:7166	78.95818:2153 88.36349:10 122.00081:24 140.01038:2069 423.28308:24 661.52301:339	2	68713	58026	35913	31615	21248	76000	65313	43618	40116	33326	82756	55356	37340	41130	29441	0.844469	0.522652	0.460102	0.309228	0.859382	0.573921	0.527842	0.4385	0.668906	0.451206	0.497003	0.355757
955	9.729	675.545	PE-Cer 35:0;2O|PE-Cer 19:0;2O/16:0	[M-H]-	TRUE	9.99	675.545	C37H77N2O6P	PE_Cer	KJAFMNGMNBLKNF-UHFFFAOYSA-N	O=C(NC(COP(=O)(O)OCCN)C(O)CCCCCCCCCCCCCCCC)CCCCCCCCCCCCCCC	310	769.69	201217_TT1_Iclass_Saga_Ameba_13_16 hr_B_Neg	675.5434:4070 676.54675:2547 677.55011:769	78.95684:75 140.01347:193 437.30063:12 447.42313:48 675.54407:481	2	6478	4958	4127	3119	2135	7150	5906	4070	3933	3443	6992	5070	3876	4186	3031	0.76536	0.637079	0.481476	0.329577	0.826014	0.569231	0.55007	0.481538	0.725114	0.554348	0.598684	0.433495
1125	12.984	745.62	PE-Cer 40:0;2O|PE-Cer 18:0;2O/22:0	[M-H]-	TRUE	12.46	745.623	C42H87N2O6P	PE_Cer	UZJYUTPYPJVEMN-UHFFFAOYSA-N	O=C(NC(COP(=O)(O)OCCN)C(O)CCCCCCCCCCCCCCC)CCCCCCCCCCCCCCCCCCCCC	410	1139.74	201217_TT1_Iclass_Saga_Ameba_QC_CEupNeg_02	745.62573:9188 746.62908:8083 747.63244:2823	78.95578:516 140.01221:730 423.29797:36 745.61456:315	4	8163	8026	8755	6001	6039	13637	15051	13667	11105	13840	15048	12210	10471	8306	7751	0.983217	1.07252	0.735146	0.739802	1.10369	1.0022	0.814329	1.01489	0.811404	0.69584	0.551967	0.515085
1119	11.834	743.606	PE-Cer 40:1;2O|PE-Cer 18:0;2O/22:1	[M-H]-	TRUE	11.78	743.607	C42H85N2O6P	PE_Cer	ZFTUXXJICSMDGE-UHFFFAOYSA-N	O=C(NC(COP(=O)(O)OCCN)C(O)CCCCCCCCCCCCCCC)CCCCCCCCCCCC=CCCCCCCCC	310	640.44	201217_TT1_Iclass_Saga_Ameba_QC_CEupNeg_02	743.60822:7957 744.61157:4977 745.61493:1355	78.95697:315 81.89094:10 139.99715:12 140.01044:418 281.23969:10 423.3092:24 743.60706:110	0	7734	7209	5463	3955	2626	8850	8136	6376	5081	5381	9316	6956	6460	6289	4736	0.932118	0.706362	0.511378	0.33954	0.919322	0.720452	0.574124	0.608023	0.746672	0.693431	0.675075	0.508373
1169	13.104	759.635	PE-Cer 41:0;2O|PE-Cer 17:0;2O/24:0	[M-H]-	TRUE	12.82	759.638	C43H89N2O6P	PE_Cer	GBAKSLZGMWYTEH-UHFFFAOYSA-N	O=C(NC(COP(=O)(O)OCCN)C(O)CCCCCCCCCCCCCC)CCCCCCCCCCCCCCCCCCCCCCC	310	617.84	201217_TT1_Iclass_Saga_Ameba_QC_CEupNeg_02	759.63739:10134 760.64074:8966 761.6441:2969	78.95938:605 129.05933:10 140.01195:540 143.57014:10 157.11612:24 227.20317:24 390.36761:12 409.27112:12 627.50995:60 759.63306:404	133	10380	8767	8691	6682	4930	16115	15586	13654	11426	12409	17177	11862	11076	9991	7446	0.844605	0.837283	0.643738	0.474952	0.967173	0.847285	0.709029	0.770028	0.690575	0.644816	0.58165	0.433487
1232	13.227	773.654	PE-Cer 42:0;2O|PE-Cer 18:0;2O/24:0	[M-H]-	TRUE	13.04	773.654	C44H91N2O6P	PE_Cer	AHKPUOOTAJQIFQ-UHFFFAOYSA-N	O=C(NC(COP(=O)(O)OCCN)C(O)CCCCCCCCCCCCCCC)CCCCCCCCCCCCCCCCCCCCCCC	310	10817.2	201217_TT1_Iclass_Saga_Ameba_QC_CEupNeg_03	773.6532:157891 774.65655:147348 775.65991:36309	78.71254:36 78.95805:7424 92.59801:12 139.56871:36 140.0118:9414 295.2186:10 362.24603:12 367.34488:24 390.37:36 395.60098:10 406.26071:24 421.39877:10 423.29968:212 614.63019:36 641.54547:24 712.61157:68 730.58466:12 730.59229:24 771.14178:36 773.65784:9181	11	143595	127638	136358	94811	75178	217857	249936	216821	167288	186132	245375	194399	166068	133580	103356	0.888875	0.949601	0.660267	0.523542	1.14725	0.995245	0.76788	0.854377	0.792253	0.676793	0.544391	0.421217
1285	13.298	787.668	PE-Cer 43:0;2O|PE-Cer 19:0;2O/24:0	[M-H]-	TRUE	13.16	787.67	C45H93N2O6P	PE_Cer	XWEMLIMOKKBXIZ-UHFFFAOYSA-N	O=C(NC(COP(=O)(O)OCCN)C(O)CCCCCCCCCCCCCCCC)CCCCCCCCCCCCCCCCCCCCCCC	310	956.96	201217_TT1_Iclass_Saga_Ameba_QC_CEupNeg_02	787.66687:13276 788.67022:10388 789.67358:3207	78.95835:568 112.1514:10 140.01233:730 437.31128:48 787.66089:682	6	11928	14548	11640	10456	6953	16753	21597	16558	16670	15728	18948	18497	12435	13850	9291	1.21965	0.975855	0.876593	0.582914	1.28914	0.98836	0.995046	0.938817	0.976198	0.65627	0.730948	0.490342
1163	12.359	757.622	PE-Cer 41:1;2O|PE-Cer 17:0;2O/24:1	[M-H]-	TRUE	12.41	757.623	C43H87N2O6P	PE_Cer	FFVSYYXTZWMOPW-UHFFFAOYSA-N	O=C(NC(COP(=O)(O)OCCN)C(O)CCCCCCCCCCCCCC)CCCCCCCCCCCC=CCCCCCCCCCC	310	609.35	201217_TT1_Iclass_Saga_Ameba_QC_CEupNeg_02	757.62238:6068 758.62573:4018 759.62909:1210	78.95721:226 80.89967:5 96.96822:12 140.01085:300 409.29834:12 421.40668:12 757.61432:121	0	7417	5765	5063	3028	2373	7120	5947	5171	3902	4264	8017	5748	4992	5211	4013	0.777268	0.682621	0.408251	0.319941	0.835253	0.726264	0.548034	0.598876	0.716976	0.622677	0.649994	0.500561
1227	12.981	771.638	PE-Cer 42:1;2O|PE-Cer 18:0;2O/24:1	[M-H]-	TRUE	12.79	771.638	C44H89N2O6P	PE_Cer	NYLTVVGSLUPUTO-UHFFFAOYSA-N	O=C(NC(COP(=O)(O)OCCN)C(O)CCCCCCCCCCCCCCC)CCCCCCCCCCCC=CCCCCCCCCCC	310	54511.4	201217_TT1_Iclass_Saga_Ameba_QC_CEupNeg_03	771.64062:804382 772.64398:660026 773.64734:165360	75.5922:10 78.71365:96 78.95791:49401 79.28127:24 80.34334:24 81.74715:24 94.58027:10 96.96616:101 121.99108:12 131.97733:10 140.01155:59055 140.41708:24 141.01648:60 141.99991:36 142.11366:24 143.31927:24 146.35809:24 348.03415:10 362.24008:36 365.3428:76 380.23898:12 405.25912:12 405.28174:78 405.29587:36 421.95721:36 423.29605:814 511.24323:10 710.53986:12 710.58099:200 728.58545:158 753.63135…	2	962767	772005	824281	644235	542307	1088619	1225072	1018120	907975	1000197	1398609	1100728	827084	748454	654351	0.801861	0.856158	0.669149	0.56328	1.12535	0.93524	0.834061	0.918776	0.787016	0.591362	0.535142	0.467858
1278	13.063	785.654	PE-Cer 43:1;2O|PE-Cer 19:0;2O/24:1	[M-H]-	TRUE	13.05	785.654	C45H91N2O6P	PE_Cer	VAHNQLHRPIOOII-UHFFFAOYSA-N	O=C(NC(COP(=O)(O)OCCN)C(O)CCCCCCCCCCCCCCCC)CCCCCCCCCCCC=CCCCCCCCCCC	310	9077.67	201217_TT1_Iclass_Saga_Ameba_QC_CEupNeg_01	785.6546:89262 786.65795:95030 787.66131:23547	78.95795:4170 96.9662:12 121.99886:10 139.5602:36 140.01157:5723 148.33786:10 358.2413:12 376.25885:12 437.28525:12 437.30872:148 449.42569:24 713.43073:10 724.59735:36 742.57843:12 742.59375:24 783.1012:36 785.6524:5286	5	121187	91626	93900	66674	54292	138351	138803	115157	94308	97199	161430	123489	96473	85088	66379	0.756071	0.774836	0.550175	0.448002	1.00327	0.832354	0.681658	0.702554	0.764969	0.597615	0.527089	0.411194
1220	12.259	769.622	PE-Cer 42:2;2O|PE-Cer 18:0;2O/24:2	[M-H]-	TRUE	12.34	769.623	C44H87N2O6P	PE_Cer	LFABSFOVADNTRZ-UHFFFAOYSA-N	O=C(NC(COP(=O)(O)OCCN)C(O)CCCCCCCCCCCCCCC)CCCCCCCCCCCC=CCC=CCCCCCCC	310	2431.87	201217_TT1_Iclass_Saga_Ameba_QC_CEupNeg_02	769.62476:23889 770.62811:14619 771.63147:4617	78.95961:1060 82.60902:5 140.0107:1154 423.29556:30 708.55853:6 726.59808:12 769.61371:439	2	20652	18839	16078	9259	7265	29439	25643	20963	14030	17499	29554	22192	20419	17936	15005	0.912212	0.77852	0.448334	0.351782	0.871055	0.712083	0.476579	0.594416	0.750897	0.690905	0.606889	0.507715
1345	13.431	801.684	PE-Cer 44:0;2O|PE-Cer 18:0;2O/26:0	[M-H]-	TRUE	13.28	801.685	C46H95N2O6P	PE_Cer	QAUYVBODPKRCQK-UHFFFAOYSA-N	O=C(NC(COP(=O)(O)OCCN)C(O)CCCCCCCCCCCCCCC)CCCCCCCCCCCCCCCCCCCCCCCCC	310	1489.5	201217_TT1_Iclass_Saga_Ameba_QC_CEupNeg_01	801.68469:15039 802.68804:12681 803.6914:3776	78.95808:563 140.01015:784 144.88817:10 423.2793:12 423.28506:24 472.43799:12 520.24536:10 654.68024:24 801.68384:904	8	6183	37231	11414	28180	7625	9912	41939	22234	34512	20522	10019	31407	13050	21940	9964	6.02151	1.84603	4.55766	1.23322	4.23113	2.24314	3.48184	2.07042	3.13474	1.30253	2.18984	0.99451
1334	13.243	799.669	PE-Cer 44:1;2O|PE-Cer 18:0;2O/26:1	[M-H]-	TRUE	13.14	799.67	C46H93N2O6P	PE_Cer	CNVDRXVOKKQGQQ-UHFFFAOYSA-N	O=C(NC(COP(=O)(O)OCCN)C(O)CCCCCCCCCCCCCCC)CCCCCCCCCCCCCC=CCCCCCCCCCC	310	603.02	201217_TT1_Iclass_Saga_Ameba_QC_CEupNeg_02	799.66864:5354 800.67199:5390 801.67535:2677	78.95689:322 136.04456:10 140.0103:307 423.2886:24 671.30188:10 738.61609:24 799.66357:287	6	4085	9083	5123	7081	2974	4865	11377	7624	8648	5807	5866	8754	5224	6633	3625	2.2235	1.2541	1.73341	0.728029	2.33854	1.56711	1.7776	1.19363	1.49233	0.890556	1.13075	0.617968
1404	13.516	815.702	PE-Cer 45:0;2O|PE-Cer 19:0;2O/26:0	[M-H]-	TRUE	13.34	815.701	C47H97N2O6P	PE_Cer	ZAEWVMVWHCLNGC-UHFFFAOYSA-N	O=C(NC(COP(=O)(O)OCCN)C(O)CCCCCCCCCCCCCCCC)CCCCCCCCCCCCCCCCCCCCCCCCC	310	783.31	201217_TT1_Iclass_Saga_Ameba_QC_CEupNeg_02	815.69971:11293 816.70306:8654 817.70642:2874	78.95699:378 139.56407:12 140.01047:845 348.33411:10 395.38696:24 423.28622:12 437.30481:36 508.50378:10 815.70801:851	3	8011	14870	9966	12101	5900	10491	23457	14909	20092	13755	11642	19714	10815	15540	7901	1.8562	1.24404	1.51055	0.736487	2.23592	1.42112	1.91517	1.31112	1.69335	0.928964	1.33482	0.678663
1465	13.662	829.713	PE-Cer 46:0;2O|PE-Cer 18:0;2O/28:0	[M-H]-	TRUE	13.35	829.717	C48H99N2O6P	PE_Cer	PIRQJRVMCWTWSR-UHFFFAOYSA-N	O=C(NC(COP(=O)(O)OCCN)C(O)CCCCCCCCCCCCCCC)CCCCCCCCCCCCCCCCCCCCCCCCCCC	310	1266.24	201217_TT1_Iclass_Saga_Ameba_QC_CEupNeg_03	829.7171:9552 830.72045:8129 831.72381:2802	78.95676:275 140.01007:536 423.2966:24 472.43185:12 472.44101:60 682.68402:24 829.7157:626	4	4924	14757	6701	12073	4252	6546	21610	13562	18046	12159	7870	18313	8240	12678	6789	2.99695	1.36089	2.45187	0.863526	3.30125	2.0718	2.7568	1.85747	2.32694	1.04701	1.61093	0.862643
1528	13.755	843.729	PE-Cer 47:0;2O|PE-Cer 19:0;2O/28:0	[M-H]-	TRUE	13.4	843.732	C49H101N2O6P	PE_Cer	LUWIIBIMTORGJJ-UHFFFAOYSA-N	O=C(NC(COP(=O)(O)OCCN)C(O)CCCCCCCCCCCCCCCC)CCCCCCCCCCCCCCCCCCCCCCCCCCC	310	1217.89	201217_TT1_Iclass_Saga_Ameba_QC_CEupNeg_02	843.74182:11215 844.74517:10568 845.74853:3901	78.95815:648 139.56059:12 140.01031:968 142.69028:10 259.20721:10 277.22644:24 395.36978:12 395.38373:36 420.29074:10 437.29257:12 447.4061:12 474.58591:12 782.67194:12 843.72815:1540	4	15575	19632	14764	14409	8989	12077	30640	21187	22191	21114	13055	25836	17400	19659	12963	1.26048	0.947929	0.925136	0.577143	2.53705	1.75433	1.83746	1.74828	1.97901	1.33282	1.50586	0.992953
1454	13.437	827.701	PE-Cer 46:1;2O|PE-Cer 18:0;2O/28:1	[M-H]-	TRUE	13.34	827.701	C48H97N2O6P	PE_Cer	WDMNNAIKWKPIDX-UHFFFAOYSA-N	O=C(NC(COP(=O)(O)OCCN)C(O)CCCCCCCCCCCCCCC)CCCCCCCCCCCCCCCC=CCCCCCCCCCC	310	391.78	201217_TT1_Iclass_Saga_Ameba_QC_CEupNeg_02	827.70099:3352 828.70434:3079 829.7077:1319	78.95704:159 80.49854:10 140.01056:221 253.21591:24 367.36209:24 395.38162:36 423.2807:12 784.63:12 827.64978:24 827.69824:390	4	1222	8308	2480	7065	1978	1543	9668	4549	8887	3985	1672	8264	2724	5708	2262	6.79869	2.02946	5.78151	1.61866	6.26572	2.94815	5.75956	2.58263	4.94258	1.62919	3.41388	1.35287
1446	13.262	825.682	PE-Cer 46:2;2O|PE-Cer 18:0;2O/28:2	[M-H]-	TRUE	13.29	825.685	C48H95N2O6P	PE_Cer	IYFIDMYEEATBMY-UHFFFAOYSA-N	O=C(NC(COP(=O)(O)OCCN)C(O)CCCCCCCCCCCCCCC)CCCCCCCCCCCCCCCC=CCC=CCCCCCCC	310	347.97	201217_TT1_Iclass_Saga_Ameba_10_8 hr_B_Neg	825.68524:4971 826.68859:3660 827.69195:2283	101.93917:10 140.00835:104 279.22968:60 367.33871:12 367.35486:69 423.28143:12 466.72211:10 630.52106:10 779.58557:12 787.6756:68 825.69196:718	2	846	8232	2574	5845	1697	966	9400	4734	7384	3134	1123	7328	2329	6013	1987	9.7305	3.04255	6.90898	2.00591	9.73085	4.90062	7.64389	3.24431	6.52538	2.07391	5.35441	1.76937
1633	13.542	867.727	PE-Cer 49:2;2O|PE-Cer 21:0;2O/28:2	[M-H]-	TRUE	13.4	867.732	C51H101N2O6P	PE_Cer	IVSGSTVUZFDBAT-UHFFFAOYSA-N	O=C(NC(COP(=O)(O)OCCN)C(O)CCCCCCCCCCCCCCCCCC)CCCCCCCCCCCCCCCC=CCC=CCCCCCCC	310	237.4	201217_TT1_Iclass_Saga_Ameba_25_24 hr_A_Neg	867.72742:4289 868.73077:4758 869.73413:1967	78.95743:48 140.0063:70 279.20673:12 279.23486:60 280.24667:24 404.99487:10 409.40198:60 419.37924:36 420.39163:36 449.42154:24 465.30911:10 470.43387:48 680.68567:24 728.6839:24 867.74115:1246	4	3103	3651	3196	3796	2056	3613	5424	4004	5084	3857	4552	5461	3486	4289	2533	1.1766	1.02997	1.22333	0.662585	1.50125	1.10822	1.40714	1.06753	1.19969	0.765817	0.942223	0.556459
1202	8.13	766.518	PI-Cer 33:0;2O|PI-Cer 17:0;2O/16:0	[M-H]-	TRUE	8.24	766.524	C39H78NO11P	PI_Cer	LFRPWZFAGPNYPH-UHFFFAOYSA-N	O=C(N(COP(=O)(O)OC1C(O)C(O)C(O)C(O)C1O)CC(O)CCCCCCCCCCCCCC)CCCCCCCCCCCCCCC	310	329.48	201217_TT1_Iclass_Saga_Ameba_17_24 hr_C_Neg	766.52069:3433 767.52404:2255 768.5274:797	78.95684:24 240.99057:12 241.01019:238 255.23595:12 259.01706:48 528.28937:10 586.45441:48 604.43854:12 766.52161:771	2	4447	3590	3378	2580	2010	5311	3732	3318	3809	3782	5764	3966	4171	4729	3561	0.807286	0.759613	0.580166	0.45199	0.702693	0.624741	0.717191	0.712107	0.688064	0.723629	0.820437	0.6178
1263	8.345	780.539	PI-Cer 34:0;2O|PI-Cer 18:0;2O/16:0	[M-H]-	TRUE	8.42	780.54	C40H80NO11P	PI_Cer	KUFAXPNIGZHJJD-UHFFFAOYSA-N	O=C(N(COP(=O)(O)OC1C(O)C(O)C(O)C(O)C1O)CC(O)CCCCCCCCCCCCCCC)CCCCCCCCCCCCCCC	310	6825.01	201217_TT1_Iclass_Saga_Ameba_QC_CEupNeg_01	780.54102:138502 781.54437:98009 782.54773:24962	78.95934:4010 96.96776:589 214.95372:10 223.00179:134 240.24817:60 241.01022:10050 242.02014:36 246.8875:24 258.19098:12 259.01935:2972 362.22723:12 362.24594:48 380.24503:12 542.30817:60 600.47339:274 618.44617:12 618.48804:302 778.00482:24 780.53986:8706	2	156016	126039	114959	104542	66719	186992	146479	114806	139028	134934	183260	138512	126701	178859	112255	0.807859	0.736841	0.670072	0.427642	0.783344	0.613962	0.743497	0.721603	0.755822	0.691373	0.975985	0.612545
1317	8.49	794.551	PI-Cer 35:0;2O|PI-Cer 19:0;2O/16:0	[M-H]-	TRUE	8.62	794.555	C41H82NO11P	PI_Cer	BAYUPTVXCGBBIB-UHFFFAOYSA-N	O=C(N(COP(=O)(O)OC1C(O)C(O)C(O)C(O)C1O)CC(O)CCCCCCCCCCCCCCCC)CCCCCCCCCCCCCCC	310	838.09	201217_TT1_Iclass_Saga_Ameba_26_24 hr_B_Neg	794.5556:8505 795.55895:5500 796.56231:1648	78.9559:36 241.01575:206 257.21436:10 259.01608:83 262.00647:48 556.33466:12 618.47736:10 632.50098:36 732.40662:36 794.55872:1678	2	10963	8513	8253	6587	4712	12876	9569	8083	9242	9790	12815	9509	9610	11692	8505	0.776521	0.752805	0.600839	0.429809	0.743166	0.627757	0.717769	0.760329	0.742021	0.749902	0.912368	0.663675
1610	9.584	862.615	PI-Cer 40:1;2O	[M-H]-	TRUE	9.74	862.618	C46H90NO11P	PI_Cer	GBTRNQNCECCSLU-UHFFFAOYSA-N	O=C(N(COP(=O)(O)OC1C(O)C(O)C(O)C(O)C1O)CC(O)CCCCCCCCCCCCCCC)CCCCCCCCCCCC=CCCCCCCCC	320	282.67	201217_TT1_Iclass_Saga_Ameba_14_16 hr_C_Neg	862.61884:3746 863.62219:2924 864.62555:1026	78.95765:18 241.01077:126 259.0108:6 259.01984:30 447.42892:12 682.55432:12 700.54034:12 862.61572:831	2	6260	4494	4326	3798	3021	8148	5095	4762	4313	5223	8877	4727	5157	5650	5217	0.717891	0.691054	0.606709	0.482588	0.625307	0.584438	0.529332	0.641016	0.5325	0.58094	0.636476	0.587699
1665	9.907	876.633	PI-Cer 41:1;2O	[M-H]-	TRUE	10.17	876.633	C47H92NO11P	PI_Cer	AIRDQQGHXCVUFQ-UHFFFAOYSA-N	O=C(N(COP(=O)(O)OC1C(O)C(O)C(O)C(O)C1O)CC(O)CCCCCCCCCCCCCC)CCCCCCCCCCCC=CCCCCCCCCCC	320	587.51	201217_TT1_Iclass_Saga_Ameba_22_16 hr_A_Neg	876.63171:9295 877.63506:5491 878.63842:1856	78.96054:24 96.96914:30 241.00844:227 255.23418:6 259.013:24 259.01978:66 631.37726:6 696.58545:12 714.4917:6 714.58173:30 727.5318:12 803.56311:5 814.57007:18 869.15869:5 873.80353:18 876.6272:2138	4	11828	8459	8253	7167	5538	13428	9041	8643	8368	9825	14835	9295	9149	11932	8700	0.715167	0.697751	0.605935	0.468211	0.673295	0.643655	0.623175	0.73168	0.626559	0.616717	0.804314	0.586451
1714	11.841	892.664	PI-Cer 42:0;2O|PI-Cer 18:0;2O/24:0	[M-H]-	TRUE	11.34	892.665	C48H96NO11P	PI_Cer	SKTMSSIIIHYYQK-UHFFFAOYSA-N	O=C(N(COP(=O)(O)OC1C(O)C(O)C(O)C(O)C1O)CC(O)CCCCCCCCCCCCCCC)CCCCCCCCCCCCCCCCCCCCCCC	410	1579.63	201217_TT1_Iclass_Saga_Ameba_QC_CEupNeg_02	892.66888:41036 893.67223:27430 894.67559:9142	78.95662:598 92.52892:5 96.96611:97 207.98721:5 222.99709:34 241.00749:2257 243.45851:12 256.84573:5 259.01877:653 447.87665:5 537.6333:5 542.29077:12 700.96027:5 712.60236:81 727.888:5 730.61707:105 889.72034:6 889.79987:30 892.6618:4591	4	37117	27799	28582	22014	16047	40633	37900	34105	35557	43457	54701	32519	35967	51575	33365	0.748956	0.770051	0.593098	0.432336	0.932739	0.839342	0.875077	1.0695	0.594486	0.65752	0.942853	0.609952
1704	10.526	890.648	PI-Cer 42:1;2O|PI-Cer 18:0;2O/24:1	[M-H]-	TRUE	10.68	890.649	C48H94NO11P	PI_Cer	WBBQUCBMVDMCLW-UHFFFAOYSA-N	O=C(N(COP(=O)(O)OC1C(O)C(O)C(O)C(O)C1O)CC(O)CCCCCCCCCCCCCCC)CCCCCCCCCCCC=CCCCCCCCCCC	310	8551.09	201217_TT1_Iclass_Saga_Ameba_QC_CEupNeg_02	890.65015:213699 891.6535:146600 892.65686:41901	74.09037:10 78.95809:2432 88.83636:10 96.96915:292 214.90446:10 222.99564:120 240.23962:36 241.01038:11147 242.00938:24 258.18213:12 259.02176:2984 260.02798:24 344.22244:12 344.22766:24 365.31412:12 380.25079:24 423.3923:12 447.41766:10 449.42688:48 535.94061:10 542.29559:60 673.24121:10 710.54517:24 710.58258:317 726.6524:10 728.59467:471 887.76465:72 887.82318:36 890.64844:24979	2	227215	209479	186174	165068	120372	242111	205849	186430	191289	199293	254223	200835	208080	234467	192614	0.921942	0.819374	0.726484	0.529771	0.850226	0.770019	0.790088	0.823147	0.789995	0.818494	0.922289	0.757658
1698	9.794	888.631	PI-Cer 42:2;2O	[M-H]-	TRUE	9.93	888.633	C48H92NO11P	PI_Cer	HQFJFXDQCHHCAN-UHFFFAOYSA-N	O=C(N(COP(=O)(O)OC1C(O)C(O)C(O)C(O)C1O)CC(O)CCCCCCCCCCCCCCC)CCCCCCCCCCCC=CCC=CCCCCCCC	320	807.44	201217_TT1_Iclass_Saga_Ameba_13_16 hr_B_Neg	888.63556:14658 889.63891:12113 890.64227:4201	78.95568:36 222.99571:12 241.00609:341 253.21313:12 259.01508:60 263.83978:10 283.25781:12 294.21884:24 708.55609:24 726.56909:48 885.73743:12 885.74994:36 888.63464:3818	2	17343	11911	11461	9831	7980	23765	16342	14658	13331	17526	26763	14797	17199	18364	16066	0.68679	0.660843	0.566857	0.460128	0.68765	0.616789	0.560951	0.737471	0.55289	0.642641	0.686171	0.600306
1751	10.865	904.66	PI-Cer 43:1;2O	[M-H]-	TRUE	11.18	904.665	C49H96NO11P	PI_Cer	NKOULNHJWCUKAE-UHFFFAOYSA-N	O=C(N(COP(=O)(O)OC1C(O)C(O)C(O)C(O)C1O)CC(O)CCCCCCCCC)CCCCCCCCCCCCCCCCCCC=CCCCCCCCCCC	320	709.2	201217_TT1_Iclass_Saga_Ameba_19_8 hr_A_Neg	904.66443:10293 905.66778:7971 906.67114:2383	78.95552:24 223.00809:6 241.00807:241 259.00809:6 259.01938:32 724.58026:6 724.58783:12 742.60327:30 901.66095:6 901.69885:12 904.53339:12 904.66425:2438	4	16160	11178	12324	8761	7131	16859	11689	12624	11660	14270	17682	11641	13720	14571	13855	0.691708	0.762624	0.542141	0.441275	0.693339	0.748799	0.691619	0.846432	0.658353	0.77593	0.824058	0.783565
1850	13.129	948.727	PI-Cer 46:0;2O	[M-H]-	TRUE	12.54	948.727	C52H104NO11P	PI_Cer	DECHMPDHDJLUDX-UHFFFAOYSA-N	O=C(N(COP(=O)(O)OC1C(O)C(O)C(O)C(O)C1O)CC(O)CCCCCCCCCCCCCCCCCCC)CCCCCCCCCCCCCCCCCCCCCCC	420	1689.96	201217_TT1_Iclass_Saga_Ameba_QC_CEupNeg_01	948.72833:30733 949.73168:25758 950.73504:13290	78.95677:210 96.96767:60 143.06747:10 222.99948:12 227.1879:12 241.00999:1203 254.22319:12 259.02362:351 266.77475:10 297.27896:10 347.18124:12 395.36603:12 421.39825:24 423.40024:24 423.42911:60 445.41806:12 447.41983:24 449.4231:48 551.40936:10 768.61707:12 768.66766:76 786.633:12 786.68024:111 861.65698:24 945.66589:24 948.73291:3434	6	12906	49023	18872	78671	13983	18374	68059	39653	110266	49185	22053	61873	30589	94652	25083	3.79847	1.46227	6.09569	1.08345	3.70409	2.1581	6.0012	2.67688	2.80565	1.38707	4.29202	1.1374
1843	12.937	946.712	PI-Cer 46:1;2O	[M-H]-	TRUE	12.05	946.712	C52H102NO11P	PI_Cer	LATWAFUUVIGQJW-UHFFFAOYSA-N	O=C(N(COP(=O)(O)OC1C(O)C(O)C(O)C(O)C1O)CC(O)C=CCCCCCCCCCCCCCCCCC)CCCCCCCCCCCCCCCCCCCCCCC	420	557.22	201217_TT1_Iclass_Saga_Ameba_QC_CEupNeg_02	946.71478:5990 947.71813:4294 948.72149:3053	78.9544:48 152.99153:12 225.18301:12 241.00615:280 244.24622:10 259.02191:82 301.21301:10 395.38089:24 422.41119:12 437.40115:10 447.41495:24 523.22778:10 784.61676:12 784.65607:36 946.63544:12 946.70886:554	2	1111	9989	3146	22113	2189	1303	12758	4189	32104	6591	1687	15682	3180	30231	3030	8.991	2.83168	19.9037	1.9703	9.79125	3.21489	24.6385	5.05833	9.29579	1.885	17.92	1.79609
1835	12.18	944.695	PI-Cer 46:2;2O	[M-H]-	TRUE	11.67	944.696	C52H100NO11P	PI_Cer	VQIWMAGESTUHGG-UHFFFAOYSA-N	O=C(N(COP(=O)(O)OC1C(O)C(O)C(O)C(O)C1O)CC(O)C=CCCC=CCCCCCCCCCCCCC)CCCCCCCCCCCCCCCCCCCCCCC	420	201.3	201217_TT1_Iclass_Saga_Ameba_QC_CEupNeg_02	944.69092:1165 945.69427:1041 946.69763:767	78.95831:30 214.04379:5 241.01105:116 244.0406:5 259.02475:30 421.40308:5 447.40405:12 447.46939:6 782.63037:6 944.57007:6 944.68658:152	2	183	2226	562	2905	376	206	1577	799	3707	1092	207	2092	663	5679	751	12.1639	3.07104	15.8743	2.05464	7.65534	3.87864	17.9951	5.30097	10.1063	3.2029	27.4348	3.62802
1877	13.174	962.742	PI-Cer 47:0;2O	[M-H]-	TRUE	12.85	962.743	C53H106NO11P	PI_Cer	WORBYZUDMUXMAZ-UHFFFAOYSA-N	O=C(N(COP(=O)(O)OC1C(O)C(O)C(O)C(O)C1O)CC(O)CCCCCCCCCCCCCCCCCC)CCCCCCCCCCCCCCCCCCCCCCCCC	320	1869.51	201217_TT1_Iclass_Saga_Ameba_QC_CEupNeg_03	962.74182:26858 963.74517:33737 964.74853:12735	78.9581:309 86.97037:12 96.9664:60 211.2025:12 241.01041:2368 241.22182:24 259.01956:526 313.18301:12 349.20383:24 377.20523:24 395.40027:24 422.40524:24 423.42993:60 435.40714:10 449.41803:12 450.43027:36 451.44666:24 510.25479:12 532.60883:12 539.22437:24 773.65057:10 782.67548:79 800.60425:12 800.67181:156 959.59131:24 962.74615:7501	5	19774	24431	19910	27115	14176	24755	38874	28851	47210	36215	31467	39219	29299	44302	21174	1.23551	1.00688	1.37125	0.716901	1.57035	1.16546	1.90709	1.46294	1.24635	0.931102	1.40789	0.672895
1904	13.193	974.724	PI-Cer 48:1;2O	[M-H]-	TRUE	12.79	974.743	C54H106NO11P	PI_Cer	JIRCSNUHUDMKMD-UHFFFAOYSA-N	O=C(N(COP(=O)(O)OC1C(O)C(O)C(O)C(O)C1O)CC(O)C=CCCCCCCCCCCCCCCCCC)CCCCCCCCCCCCCCCCCCCCCCCCC	320	796.54	201217_TT1_Iclass_Saga_Ameba_QC_04_Neg	974.73322:6601 975.73657:3365 976.73993:2375	240.9894:12 241.00684:98 419.38028:12 447.39847:12 447.40738:24 449.4285:24 539.24902:12 800.59912:12 812.6778:24 836.65161:10 887.62164:24 960.51672:10 963.68616:85 963.7428:146 974.71948:585 974.74573:997	4	3317	8085	8872	22005	6384	3399	12282	13615	31658	11054	4187	15105	12267	19455	6976	2.43744	2.67471	6.63401	1.92463	3.61342	4.00559	9.31392	3.25213	3.60759	2.92978	4.64652	1.66611
1896	13.063	972.708	PI-Cer 48:2;2O	[M-H]-	TRUE	12.39	972.727	C54H104NO11P	PI_Cer	SUJYONAHZOBJDY-UHFFFAOYSA-N	O=C(N(COP(=O)(O)OC1C(O)C(O)C(O)C(O)C1O)CC(O)C=CCCC=CCCC)CCCCCCCCCCCCCCCCCCCCCCCCCCCCCCCCCCC	420	841.47	201217_TT1_Iclass_Saga_Ameba_QC_CEupNeg_01	972.71985:7246 973.7232:4507 974.72656:2550	78.95674:135 179.05716:10 240.24133:12 241.00774:584 246.63803:10 259.02127:152 361.21237:12 447.40186:24 792.65149:36 810.6615:36 961.68573:12 972.65503:12 972.72949:1297	3	7535	11720	10730	15016	6308	11484	17005	15732	24027	13506	10756	15644	14417	19647	8229	1.55541	1.42402	1.99283	0.83716	1.48076	1.36991	2.09222	1.17607	1.45444	1.34037	1.82661	0.765061
1897	12.995	972.725	PI-Cer 48:2;2O	[M-H]-	TRUE	12.39	972.727	C54H104NO11P	PI_Cer	SUJYONAHZOBJDY-UHFFFAOYSA-N	O=C(N(COP(=O)(O)OC1C(O)C(O)C(O)C(O)C1O)CC(O)C=CCCC=CCCC)CCCCCCCCCCCCCCCCCCCCCCCCCCCCCCCCCCC	420	1079.64	201217_TT1_Iclass_Saga_Ameba_QC_CEupNeg_03	972.72998:6549 973.73333:6748 974.73669:3863	78.95934:91 240.98204:12 241.01036:372 259.00821:12 259.02402:129 810.6474:12 810.67938:67 969.64801:12 972.73175:980	2	2384	11603	3519	32264	2320	2665	13754	5061	49106	6753	2625	18734	4231	45862	3305	4.86703	1.47609	13.5336	0.973154	5.16098	1.89906	18.4263	2.53396	7.13676	1.61181	17.4712	1.25905
1921	13.046	986.745	PI-Cer 49:2;2O	[M-H]-	TRUE	12.73	986.743	C55H106NO11P	PI_Cer	ACJZJZOLEVVZHC-UHFFFAOYSA-N	O=C(N(COP(=O)(O)OC1C(O)C(O)C(O)C(O)C1O)CC(O)C=CCCC=CCCCCCCCCCCCC)CCCCCCCCCCCCCCCCCCCCCCCCCCC	320	381.26	201217_TT1_Iclass_Saga_Ameba_QC_CEupNeg_02	986.74091:4521 987.74426:6527 988.74762:2460	78.95567:24 96.97201:24 223.00423:12 241.01059:228 254.97185:10 259.022:125 296.22552:10 446.4003:12 824.6712:36 986.74725:807	2	2762	5028	3952	8290	2554	3482	6697	4642	11706	5387	4116	7125	4658	12074	4063	1.82042	1.43085	3.00145	0.924692	1.92332	1.33314	3.36186	1.5471	1.73105	1.13168	2.93343	0.987123
1186	9.36	763.596	SM 34:0;2O|SM 18:0;2O/16:0	[M+CH3COO]-	TRUE	9.27	763.597	C39H81N2O6P	SM	QHZIGNLCLJPLCU-UHFFFAOYSA-N	O=C(NC(COP(=O)([O-])OCC[N+](C)(C)C)C(O)CCCCCCCCCCCCCCC)CCCCCCCCCCCCCCC	310	1266.52	201217_TT1_Iclass_Saga_Ameba_1_0hr_0_Neg	763.59705:47823 764.6004:26146 765.60376:8214	78.95725:258 83.7202:10 122.97835:24 122.98457:48 168.04112:1305 305.242:12 451.32614:36 600.48322:24 618.49457:48 644.50604:36 676.50006:12 689.56256:9966 690.55438:141 693.72632:24 704.5296:60 763.60223:77	2	47823	21157	15064	11661	8649	50151	24401	17175	14904	12496	47916	19461	13726	14987	11320	0.442402	0.314995	0.243837	0.180854	0.486551	0.342466	0.297183	0.249168	0.406148	0.28646	0.312777	0.236247
1543	11.262	847.643	SM 39:0;2O	[M+CH3COO]-	TRUE	10.54	847.655	C44H89N2O7P	ASM	ZSIMZHINLVFJFE-UHFFFAOYSA-N	O=C(OC(CCCCCCCCC)C(NC(=O)CCCCCCCCCCCC)COP(=O)([O-])OCC[N+](C)(C)C)CCCCCCCCCCCCC	420	1185.05	201217_TT1_Iclass_Saga_Ameba_22_16 hr_A_Neg	847.64343:12290 848.64678:7576 849.65014:2543	168.03308:24 168.04036:72 224.06593:48 255.21609:12 255.22954:122 256.22836:60 281.24649:1501 282.25012:930 283.26263:849 284.26514:509 295.04773:10 309.27829:144 310.28125:91 419.25845:24 488.27798:12 488.3028:36 490.31781:36 491.32532:48 506.3187:36 507.32037:36 508.3262:60 509.33618:81 509.34885:90 771.09253:24 772.57819:312 773.58899:2882 774.57697:36 788.5578:48 801.71759:10 847.6145:137	2	12213	9744	9123	5671	5635	11772	11349	11595	8449	9721	10818	12290	11491	12728	11693	0.797838	0.746991	0.464341	0.461394	0.964067	0.984964	0.71772	0.825773	1.13607	1.06221	1.17656	1.08088
1544	12.931	847.685	SM 40:0;2O	[M+CH3COO]-	TRUE	12.65	847.691	C45H93N2O6P	SM	ZMOITSADWSCYPM-UHFFFAOYSA-N	O=C(NC(COP(=O)([O-])OCC[N+](C)(C)C)C(O)CCCCCCCCCCCCC)CCCCCCCCCCCCCCCCCCCCCCC	320	183.1	201217_TT1_Iclass_Saga_Ameba_8_0hr_0_Neg	847.69287:5001 848.69622:4798 849.69958:2178	78.95795:48 124.30881:10 168.04184:99 760.58698:36 773.65662:1389 774.65247:36 788.58667:12 799.64563:24 847.63202:36 847.68512:85	9	3546	1637	2170	1134	1266	5001	2654	2668	1964	2600	5663	2246	2265	1460	1480	0.461647	0.611957	0.319797	0.357022	0.530694	0.533493	0.392721	0.519896	0.39661	0.399965	0.257814	0.261346
1607	13.194	861.706	SM 41:0;2O	[M+CH3COO]-	TRUE	13.02	861.707	C46H95N2O6P	SM	CRPAVAKPGRALOU-UHFFFAOYSA-N	O=C(NC(COP(=O)([O-])OCC[N+](C)(C)C)C(O)CCCCCCCCCCCCCCC)CCCCCCCCCCCCCCCCCCCCCC	320	311.45	201217_TT1_Iclass_Saga_Ameba_21_8 hr_C_Neg	861.70746:7829 862.71081:8753 863.71417:3531	152.99255:24 168.04149:69 277.20172:12 277.21808:48 303.22461:24 303.23193:24 329.25238:12 367.35156:60 421.39722:12 422.41202:10 439.22385:24 447.40979:36 452.45917:12 771.65729:12 785.66296:24 787.67072:907 788.65973:48 798.64789:36 800.66418:24 801.66132:60 825.54578:12 825.62244:24 861.65076:87 861.71667:36	4	9184	4272	4585	3240	3100	11503	6490	5908	3693	4697	11158	4859	4876	3394	3594	0.465157	0.499238	0.352787	0.337544	0.564201	0.513605	0.321047	0.408328	0.435472	0.436996	0.304176	0.322101
1598	12.445	859.688	SM 41:1;2O|SM 17:0;2O/24:1	[M+CH3COO]-	TRUE	12.63	859.691	C46H93N2O6P	SM	ZDMYAUOKQAXBBY-UHFFFAOYSA-N	O=C(NC(COP(=O)([O-])OCC[N+](C)(C)C)C(O)CCCCCCCCCCCCCC)CCCCCCCCCCCC=CCCCCCCCCCC	310	154	201217_TT1_Iclass_Saga_Ameba_20_8 hr_B_Neg	859.69073:3456 860.69408:2635 861.69744:1365	78.95703:15 122.98432:4 151.952:2 152.99188:4 168.04083:66 169.11969:4 179.33795:1 185.15106:4 205.93088:1 279.23825:1 283.26572:4 319.23145:1 321.14523:2 322.15466:2 333.27066:4 437.31134:2 449.43433:8 450.4317:7 459.84299:1 585.43103:6 586.4231:8 602.3244:1 603.42029:2 604.44128:5 706.50146:1 714.58661:2 740.60315:4 758.65692:1 772.57983:14 783.13361:7 784.68195:2 785.65338:765 786.66089:18 789…	0	4992	1929	1756	954	794	5619	2236	1721	1233	1320	6060	1705	1580	1261	1111	0.386418	0.351763	0.191106	0.159054	0.397936	0.306282	0.219434	0.234917	0.281353	0.260726	0.208086	0.183333
1662	13.196	875.719	SM 42:0;2O|SM 18:0;2O/24:0	[M+CH3COO]-	TRUE	13.22	875.722	C47H97N2O6P	SM	SMJLGESYPKPRNU-UHFFFAOYSA-N	O=C(NC(COP(=O)([O-])OCC[N+](C)(C)C)C(O)CCCCCCCCCCCCCCC)CCCCCCCCCCCCCCCCCCCCCCC	310	3336.82	201217_TT1_Iclass_Saga_Ameba_25_24 hr_A_Neg	875.7215:25699 876.72485:26658 877.72821:9816	78.95962:95 168.02827:12 168.04465:327 365.32101:12 367.34659:24 393.36703:12 451.32022:36 730.61475:24 756.61383:12 799.07135:24 801.68817:7092 802.65814:48 802.68597:120 816.6524:80 875.71521:233	22	70430	29183	36478	18672	17985	104281	52898	52041	30383	41451	114345	39539	39163	25699	22947	0.414355	0.517933	0.265114	0.25536	0.507264	0.499046	0.291357	0.397493	0.345787	0.342499	0.22475	0.200682
1654	12.924	873.708	SM 42:1;2O|SM 18:0;2O/24:1	[M+CH3COO]-	TRUE	12.91	873.707	C47H95N2O6P	SM	CBDCACVHPFAZBN-UHFFFAOYSA-N	O=C(NC(COP(=O)([O-])OCC[N+](C)(C)C)C(O)CCCCCCCCCCCCCCC)CCCCCCCCCCCC=CCCCCCCCCCC	310	11213.2	201217_TT1_Iclass_Saga_Ameba_26_24 hr_B_Neg	873.70526:81044 874.70861:83376 875.71197:26923	78.94953:12 78.95827:336 106.17303:10 122.98583:90 168.04076:1239 451.31955:48 514.35107:24 728.60046:77 754.58325:12 754.60254:48 786.60516:24 797.05182:36 797.07959:48 797.13507:36 799.66931:37196 800.66589:280 801.61932:24 803.52002:24 805.44287:24 808.61279:24 814.63879:171 815.63666:24 820.2168:10 833.09003:24 873.6756:131 873.70465:534	12	334998	115598	132863	75068	64492	362728	187132	153684	112810	122776	450620	143993	122996	83026	81044	0.345071	0.396608	0.224085	0.192515	0.515902	0.423689	0.311004	0.33848	0.319544	0.272948	0.184248	0.17985
1646	12.047	871.689	SM 42:2;2O	[M+CH3COO]-	TRUE	12.61	871.691	C47H93N2O6P	SM	YCVZFIMTSUWNCX-UHFFFAOYSA-N	O=C(NC(COP(=O)([O-])OCC[N+](C)(C)C)C(O)C=CCCC=CCCCCCCCCCCCCCCCCCCCC)CCCCCCCCCCCC	410	258.62	201217_TT1_Iclass_Saga_Ameba_9_8 hr_A_Neg	871.68774:8072 872.69109:5870 873.69445:2625	78.95827:30 154.91083:3 168.0406:119 473.54388:3 476.44995:12 601.43781:3 612.43378:9 784.60114:19 785.65509:12 795.10175:9 797.65259:1722 798.65186:38 812.5993:21 871.63379:15 871.69592:40	2	8565	2593	2307	1137	1212	10810	3559	3089	1686	2269	11338	2507	2610	1870	1844	0.302744	0.269352	0.13275	0.141506	0.329232	0.285754	0.155967	0.209898	0.221115	0.230199	0.164932	0.162639
1700	13.277	889.739	SM 43:0;2O|SM 17:0;2O/26:0	[M+CH3COO]-	TRUE	13.33	889.738	C48H99N2O6P	SM	DLLUWGNARFZOSZ-UHFFFAOYSA-N	O=C(NC(COP(=O)([O-])OCC[N+](C)(C)C)C(O)CCCCCCCCCCCCCC)CCCCCCCCCCCCCCCCCCCCCCCCC	310	165.36	201217_TT1_Iclass_Saga_Ameba_21_8 hr_C_Neg	889.72736:4754 890.73071:4206 891.73407:1947	78.9552:36 152.99063:36 168.03764:128 253.20053:12 259.97678:10 277.21542:60 279.23587:142 303.22668:36 304.22958:12 331.26706:12 367.35651:60 381.36896:24 396.38388:24 419.37936:451 421.39093:97 421.3996:204 423.41599:36 437.31924:12 439.21448:36 441.23175:24 447.40631:24 449.42441:24 457.23013:36 465.24835:24 476.29681:24 744.60492:10 815.698:1179 816.69244:48 826.59772:24 826.62195:65 827.6230…	4	5432	2853	2717	1786	1552	6776	4027	3706	3126	3043	7056	3384	2817	2264	1702	0.525221	0.500184	0.328792	0.285714	0.594303	0.54693	0.461334	0.449085	0.479592	0.399235	0.320862	0.241213
1694	13.035	887.717	SM 43:1;2O|SM 19:0;2O/24:1	[M+CH3COO]-	TRUE	13.19	887.722	C48H97N2O6P	SM	VZTZZJLQAYKYSD-UHFFFAOYSA-N	O=C(NC(COP(=O)([O-])OCC[N+](C)(C)C)C(O)CCCCCCCCCCCCCCCC)CCCCCCCCCCCC=CCCCCCCCCCC	310	774.48	201217_TT1_Iclass_Saga_Ameba_14_16 hr_C_Neg	887.72095:10763 888.7243:10108 889.72766:3570	78.95628:60 122.98612:24 168.03711:103 279.21841:12 279.23013:36 303.23288:12 442.10901:10 456.67621:10 465.33124:24 742.61908:12 798.58392:12 811.07501:24 813.68329:4223 814.68854:78 824.66632:24 827.63959:24 828.64532:48 887.7265:155	2	29791	9170	10516	5825	6144	34282	13969	12136	8569	9551	38250	9905	9024	6678	6604	0.307811	0.352993	0.195529	0.206237	0.407473	0.354005	0.249956	0.278601	0.258954	0.235922	0.174588	0.172654
1749	13.417	903.748	SM 44:0;2O	[M+CH3COO]-	TRUE	13.42	903.754	C49H101N2O6P	SM	SXEFNRHXYOEOEY-UHFFFAOYSA-N	O=C(NC(COP(=O)([O-])OCC[N+](C)(C)C)C(O)CCCCCCCCCC)CCCCCCCCCCCCCCCCCCCCCCCCCCCCCC	310	671.85	201217_TT1_Iclass_Saga_Ameba_10_8 hr_B_Neg	903.75043:8932 904.75378:1966 905.75714:1495	78.96062:36 168.04021:121 253.21719:60 277.20718:24 279.23227:248 303.22787:60 381.20322:10 395.37161:24 395.38834:73 396.38535:60 419.37515:12 421.40976:991 422.41595:48 447.41681:79 476.27097:24 500.2746:36 829.71466:1902 830.70142:48 843.69708:24 843.72974:60 880.63409:12 880.68408:60 903.6579:70 903.75073:87	3	3460	9474	3883	6476	2329	4887	10287	6017	7341	5206	5334	6831	3426	4567	2880	2.73815	1.12225	1.87168	0.673121	2.10497	1.23123	1.50215	1.06528	1.28065	0.642295	0.856205	0.539933
1842	13.733	945.797	SM 47:0;2O|SM 19:0;2O/28:0	[M+CH3COO]-	TRUE	13.61	945.8	C52H107N2O6P	SM	QZQOXIUSALIRCM-UHFFFAOYSA-N	O=C(NC(COP(=O)([O-])OCC[N+](C)(C)C)C(O)CCCCCCCCCCCCCCCC)CCCCCCCCCCCCCCCCCCCCCCCCCCC	310	208.83	201217_TT1_Iclass_Saga_Ameba_9_8 hr_A_Neg	945.79657:6230 946.79992:5638 947.80328:2431	139.00401:10 168.04225:24 279.21396:12 279.23038:151 305.24319:48 415.207:10 423.42117:222 424.41818:81 447.42059:24 449.42685:106 450.43314:36 465.35077:12 475.43903:65 707.82764:10 871.75726:1749 872.76044:48 881.86499:12 882.69049:374 883.69159:111 886.72333:36 909.72455:63 934.73163:60 945.7926:202	4	4200	3233	2638	2373	1576	4957	4584	3518	3510	2868	5614	3607	2611	2381	1752	0.769762	0.628095	0.565	0.375238	0.924753	0.709703	0.70809	0.578576	0.642501	0.465087	0.424118	0.312077
979	9.336	688.49	PE 32:1|PE 16:0_16:1	[M-H]-	TRUE	9.11	688.492	C37H72NO8P	PE	CZOSTDZGCCEZTJ-UHFFFAOYSA-N	O=C(OCC(OC(=O)CCCCCCCC=CCCCCCC)COP(=O)(O)OCCN)CCCCCCCCCCCCCCC	310	630.67	201217_TT1_Iclass_Saga_Ameba_QC_01_Neg	688.49176:8382 689.49511:5539 690.49847:1678	78.95977:24 128.07167:10 152.99055:36 169.04715:10 196.03664:60 225.19048:24 227.198:225 253.21672:794 255.22862:444 281.25497:122 432.24634:12 434.24756:24 450.26596:36 452.2756:60 601.39948:12 601.41327:36 688.44006:12 688.49164:265	2	12419	5573	5459	4576	4188	11227	8175	6953	6365	6745	16878	8115	7938	9081	6425	0.448748	0.439568	0.368468	0.337225	0.728155	0.619311	0.566937	0.600784	0.480803	0.470316	0.538038	0.380673
976	8.793	686.475	PE 32:2|PE 16:1_16:1	[M-H]-	TRUE	8.62	686.477	C37H70NO8P	PE	PGPMCWZMPPZJML-UHFFFAOYSA-N	O=C(OCC(OC(=O)CCCCCCCC=CCCCCCC)COP(=O)(O)OCCN)CCCCCCCC=CCCCCCC	310	743.19	201217_TT1_Iclass_Saga_Ameba_10_8 hr_B_Neg	686.4776:7077 687.48095:4089 688.48431:1245	78.95666:12 153.00481:12 196.03087:12 196.04855:12 225.18411:36 227.19582:174 253.21651:881 262.00201:12 279.23386:120 432.2565:12 450.25537:48 552.91504:10 599.40533:24 686.4823:153	2	9107	6535	4384	4195	2304	8466	7808	4285	4924	3846	11183	6876	4808	6659	2651	0.71758	0.481388	0.460635	0.252992	0.922277	0.506142	0.581621	0.454288	0.614862	0.429938	0.595457	0.237056
1042	11.618	718.536	PE 34:0|PE 8:0_26:0	[M-H]-	TRUE	10.66	718.539	C39H78NO8P	PE	IGAQODWIACWXIM-UHFFFAOYSA-N	O=C(OCC(OC(=O)CCCCCCC)COP(=O)(O)OCCN)CCCCCCCCCCCCCCCCCCCCCCCCC	410	273.57	201217_TT1_Iclass_Saga_Ameba_QC_03_Neg	718.53998:3707 719.54333:2215 720.54669:670	140.00298:6 140.01129:24 143.10567:305 196.02484:6 196.03664:24 322.12946:6 395.35645:6 395.38715:204 574.42419:6 592.41217:12 592.4361:24 718.49176:6 718.54065:107	2	541	2683	3607	2896	2949	832	2882	3431	4135	4677	1186	3472	4210	6604	5401	4.95933	6.66728	5.35305	5.45102	3.46394	4.1238	4.96995	5.62139	2.92749	3.54975	5.5683	4.55396
1039	10.26	716.522	PE 34:1|PE 16:0_18:1	[M-H]-	TRUE	9.91	716.524	C39H76NO8P	PE	FHQVHHIBKUMWTI-UHFFFAOYSA-N	O=C(OCC(OC(=O)CCCCCCCC=CCCCCCCCC)COP(=O)(O)OCCN)CCCCCCCCCCCCCCC	310	2933.24	201217_TT1_Iclass_Saga_Ameba_27_24 hr_C_Neg	716.52301:33705 717.52636:21048 718.52972:5703	139.99889:12 140.01051:143 143.10321:36 196.0399:74 214.06421:24 246.52448:10 253.21812:262 255.23225:1745 280.34616:36 281.24463:2930 282.24591:24 283.26315:113 299.74643:10 393.35803:12 434.26956:60 452.27713:133 460.2731:36 478.26926:12 478.28152:48 716.51959:1019	2	35714	19728	24363	16082	17924	29546	28932	28222	25610	32291	39389	31231	36165	33919	29455	0.552388	0.682169	0.4503	0.501876	0.979219	0.955189	0.866784	1.09291	0.792886	0.91815	0.861129	0.747798
1036	9.582	714.506	PE 34:2|PE 16:0_18:2	[M-H]-	TRUE	9.2	714.508	C39H74NO8P	PE	HBZNVZIRJWODIB-UHFFFAOYSA-N	O=C(OCC(OC(=O)CCCCCCCC=CCC=CCCCCC)COP(=O)(O)OCCN)CCCCCCCCCCCCCCC	310	6297.48	201217_TT1_Iclass_Saga_Ameba_5_24 hr_A_Neg	714.50739:39495 715.51074:23166 716.5141:6117	140.00926:106 196.03844:124 227.19989:10 253.20084:24 253.21648:170 255.23285:2445 256.23618:24 278.33636:24 279.23395:3037 280.22931:24 281.24762:189 434.23822:12 434.27332:36 452.27798:142 458.25262:12 458.26163:60 476.27698:93 714.51208:1168	2	85764	47406	56629	39495	41510	77174	62497	59975	53667	70305	94231	63509	75061	75678	62217	0.552749	0.660289	0.460508	0.484003	0.809819	0.77714	0.695403	0.910993	0.673971	0.796564	0.803112	0.66026
1032	9.093	712.491	PE 34:3|PE 16:0_18:3	[M-H]-	TRUE	8.96	712.492	C39H72NO8P	PE	QONZHKTZKTUIMU-UHFFFAOYSA-N	O=C(OCC(OC(=O)CCCCCCCC=CCC=CCC=CCC)COP(=O)(O)OCCN)CCCCCCCCCCCCCCC	310	1373.45	201217_TT1_Iclass_Saga_Ameba_16_24 hr_B_Neg	712.49133:12660 713.49468:8626 714.49804:2366	140.00363:12 140.01028:60 196.02377:12 196.03949:48 227.20729:24 251.19577:12 253.2041:48 253.21304:101 255.23164:969 277.21686:1142 278.21799:24 279.23499:174 434.25366:24 450.26019:12 452.2728:36 456.26349:12 474.28265:12 712.48029:336	3	16847	10106	11370	8965	7185	15672	13574	11963	10917	12660	17790	13141	14011	16020	9682	0.599869	0.674898	0.532142	0.426485	0.866131	0.763336	0.696593	0.80781	0.738673	0.787577	0.900506	0.544238
1033	8.934	712.491	PE 34:3|PE 16:1_18:2	[M-H]-	TRUE	8.77	712.492	C39H72NO8P	PE	SSRRIJSEUKHYFB-UHFFFAOYSA-N	O=C(OCC(OC(=O)CCCCCCCC=CCC=CCCCCC)COP(=O)(O)OCCN)CCCCCCCC=CCCCCCC	310	1686.68	201217_TT1_Iclass_Saga_Ameba_24_16 hr_C_Neg	712.49377:7793 713.49712:5843 714.50048:1461	140.01205:66 196.02209:12 196.03586:36 253.218:553 279.23087:664 432.24191:12 432.25067:36 450.25845:68 458.26068:24 476.27908:36 712.44513:12 712.4826:264	5	29686	19163	12381	13955	5582	27952	20373	11620	14365	9473	25095	16426	10893	20010	6915	0.645523	0.417065	0.470087	0.188035	0.728857	0.415713	0.513917	0.338902	0.654553	0.434071	0.79737	0.275553
1025	8.58	710.478	PE 34:4|PE 16:1_18:3	[M-H]-	TRUE	8.62	710.477	C39H70NO8P	PE	BMBUWKNHXZNMFT-UHFFFAOYSA-N	O=C(OCC(OC(=O)CCCCCCCC=CCC=CCC=CCC)COP(=O)(O)OCCN)CCCCCCCC=CCCCCCC	310	446.63	201217_TT1_Iclass_Saga_Ameba_10_8 hr_B_Neg	710.47559:4896 711.47894:3942 712.4823:1239	140.00502:6 140.00999:37 196.03908:24 225.1803:12 242.21851:5 251.19745:18 253.21695:440 277.21158:361 279.21793:12 279.22968:18 305.2645:12 450.25916:30 456.25345:12 474.26627:43 526.26758:5 710.44196:18 710.47186:97	2	7881	5732	4293	4675	1806	8236	6413	3429	4939	3191	6849	4896	3548	7471	2228	0.727319	0.544728	0.593199	0.229159	0.778655	0.416343	0.599684	0.387445	0.714849	0.518032	1.09082	0.325303
1120	11.554	744.552	PE 36:1|PE 18:0_18:1	[M-H]-	TRUE	10.8	744.555	C41H80NO8P	PE	JQKOHRZNEOQNJE-UHFFFAOYSA-N	O=C(OCC(OC(=O)CCCCCCCC=CCCCCCCCC)COP(=O)(O)OCCN)CCCCCCCCCCCCCCCCC	410	2069.76	201217_TT1_Iclass_Saga_Ameba_9_8 hr_A_Neg	744.55524:23054 745.55859:13912 746.56195:3988	140.00194:12 140.00691:48 143.10797:149 196.03749:111 253.22194:48 255.22935:102 281.24625:2005 282.24515:48 283.26004:704 292.7207:10 309.27548:193 421.40167:99 452.25784:12 460.28976:12 462.28842:36 478.28928:36 478.31076:12 480.29581:103 744.55109:612	4	24976	13241	14154	10242	9885	21783	20272	16096	16902	18876	25873	21735	20142	23478	19800	0.530149	0.566704	0.410074	0.39578	0.930634	0.738925	0.775926	0.866547	0.840065	0.778495	0.907432	0.765277
1113	10.619	742.537	PE 36:2|PE 18:0_18:2	[M-H]-	TRUE	9.84	742.539	C41H78NO8P	PE	YDTWOEYVDRKKCR-UHFFFAOYSA-N	O=C(OCC(OC(=O)CCCCCCCC=CCC=CCCCCC)COP(=O)(O)OCCN)CCCCCCCCCCCCCCCCC	410	2919.84	201217_TT1_Iclass_Saga_Ameba_25_24 hr_A_Neg	742.539:31852 743.54235:20064 744.54571:5474	115.07476:10 140.00415:60 143.10519:92 196.02655:24 196.03833:102 245.53206:10 253.24989:12 255.22829:72 271.41809:10 279.22919:2812 281.24521:234 283.26135:1638 307.26849:115 419.35767:12 419.38928:70 458.24969:12 458.26471:48 462.29379:48 476.27707:63 478.29782:24 480.29825:129 742.53424:915	2	55491	22121	17782	14904	10163	53003	28643	19447	22720	18650	63393	28884	24187	31852	18107	0.398641	0.320448	0.268584	0.183147	0.540403	0.366904	0.428655	0.351867	0.455634	0.381541	0.502453	0.285631
1109	9.88	740.52	PE 36:3|PE 16:0_20:3	[M-H]-	TRUE	9.66	740.524	C41H76NO8P	PE	IQLKOURRKVPATH-UHFFFAOYSA-N	O=C(OCC(OC(=O)CCCCCCCCCC=CCC=CCC=CCC)COP(=O)(O)OCCN)CCCCCCCCCCCCCCC	310	1316.66	201217_TT1_Iclass_Saga_Ameba_25_24 hr_A_Neg	740.52295:16148 741.5263:10141 742.52966:2743	121.52129:10 140.00943:36 167.54324:10 196.03679:60 255.22882:550 261.26465:24 277.21637:211 279.23215:259 281.24344:188 283.24304:12 283.26431:257 305.24515:1025 307.26178:24 378.23334:12 434.25671:12 449.42389:10 452.27005:69 458.2897:12 476.29953:12 478.29578:12 484.28796:12 502.2901:36 740.5177:348	2	19182	10950	10094	8107	6026	17938	12910	10314	10919	10906	20014	11610	13088	16148	9351	0.570848	0.526223	0.422636	0.314149	0.719701	0.57498	0.608708	0.607983	0.580094	0.653942	0.806835	0.467223
1110	9.686	740.524	PE 36:3|PE 18:1_18:2	[M-H]-	TRUE	9.35	740.524	C41H76NO8P	PE	GKAFCSRKMWFPSJ-UHFFFAOYSA-N	O=C(OCC(OC(=O)CCCCCCCC=CCC=CCCCCC)COP(=O)(O)OCCN)CCCCCCCC=CCCCCCCCC	310	1632.94	201217_TT1_Iclass_Saga_Ameba_QC_04_Neg	740.52161:14807 741.52496:10611 742.52832:3310	139.99847:12 140.00679:24 196.03737:36 227.19446:24 253.21292:60 279.23254:1542 281.24384:1016 307.26208:36 447.42935:36 458.25647:12 460.2778:48 476.28088:60 478.2955:70 738.18073:12 740.51257:586	3	22913	16981	12437	15182	7300	18075	17598	10735	17291	10681	17442	16872	11674	21723	8663	0.741108	0.542792	0.662593	0.318596	0.97361	0.593914	0.956625	0.590927	0.96732	0.669304	1.24544	0.496675
1101	9.53	738.507	PE 36:4|PE 16:0_20:4	[M-H]-	TRUE	9.16	738.508	C41H74NO8P	PE	NQIMLWFRWGTTOZ-UHFFFAOYSA-N	O=C(OCC(OC(=O)CCCCCCC=CCC=CCC=CCC=CCC)COP(=O)(O)OCCN)CCCCCCCCCCCCCCC	310	525.59	201217_TT1_Iclass_Saga_Ameba_16_24 hr_B_Neg	738.51007:6117 739.51342:4566 740.51678:1757	71.41489:10 196.03172:12 196.03564:24 255.20036:12 255.23175:527 259.23199:12 259.24554:60 303.22839:490 434.26263:12 452.28195:65 500.25983:12 678.64178:12 738.50867:193	2	5058	3845	4936	3874	4332	4788	4513	4520	4918	6117	5285	5090	6082	7002	5994	0.760182	0.97588	0.765915	0.856465	0.942565	0.944027	1.02715	1.27757	0.963103	1.1508	1.32488	1.13415
1102	9.136	738.51	PE 36:4|PE 18:2_18:2	[M-H]-	TRUE	8.81	738.508	C41H74NO8P	PE	SSCDRSKJTAQNNB-UHFFFAOYSA-N	O=C(OCC(OC(=O)CCCCCCCC=CCC=CCCCCC)COP(=O)(O)OCCN)CCCCCCCC=CCC=CCCCCC	310	1724.84	201217_TT1_Iclass_Saga_Ameba_14_16 hr_C_Neg	738.50708:9595 739.51043:6928 740.51379:2131	140.00586:24 196.03595:60 241.21109:10 253.21321:269 277.2193:114 279.23035:1277 281.23926:74 305.24304:187 450.25946:10 458.26163:36 476.2738:90 738.48303:109 738.50592:356	4	27312	22789	16149	20409	7016	26288	21844	12349	19149	11956	20319	20327	14494	29461	9264	0.834395	0.591279	0.747254	0.256883	0.830949	0.469758	0.728431	0.454808	1.00039	0.713323	1.44992	0.455928
1093	8.738	736.492	PE 36:5|PE 18:2_18:3	[M-H]-	TRUE	8.68	736.492	C41H72NO8P	PE	ZOXULAUECYWFFP-UHFFFAOYSA-N	O=C(OCC(OC(=O)CCCCCCCC=CCC=CCC=CCC)COP(=O)(O)OCCN)CCCCCCCC=CCC=CCCCCC	310	693.22	201217_TT1_Iclass_Saga_Ameba_1_0hr_0_Neg	736.4892:10173 737.49255:7640 738.49591:2346	121.99822:12 140.01428:48 196.02867:12 196.04047:48 224.06909:10 253.20316:12 253.20763:123 276.32162:12 277.21829:674 279.22702:861 303.21512:12 303.23712:72 367.34415:12 453.42511:12 456.2449:24 459.2659:10 474.24539:36 476.27103:36 736.492:251	2	10173	8560	6024	6985	2290	10802	7036	4762	7281	4533	7550	6855	5338	11134	3389	0.841443	0.592156	0.686621	0.225106	0.651361	0.440844	0.674042	0.419645	0.907947	0.70702	1.4747	0.448874
1173	13.067	760.586	PE 37:0|PE 9:0_28:0	[M-H]-	TRUE	12.51	760.586	C42H84NO8P	PE	MAKQCGWKJLGNNY-UHFFFAOYSA-N	O=C(OCC(OC(=O)CCCCCCCC)COP(=O)(O)OCCN)CCCCCCCCCCCCCCCCCCCCCCCCCCC	410	565.28	201217_TT1_Iclass_Saga_Ameba_24_16 hr_C_Neg	760.58545:10269 761.5888:11899 762.59216:3683	78.95561:48 140.00867:179 141.01692:12 143.1064:67 157.11972:1438 160.38428:10 171.14052:60 185.15263:60 196.0338:48 336.15384:24 354.1633:60 395.38971:36 423.41617:632 437.41928:12 437.43689:78 559.42633:10 602.45093:60 614.61084:12 620.4566:71 628.52393:48 634.48834:12 760.59009:653 760.62494:469	16	2634	4551	7509	5722	6247	5528	8629	9168	10937	13447	8926	10323	10630	11078	11401	1.72779	2.8508	2.17236	2.37168	1.56096	1.65847	1.97847	2.43253	1.15651	1.1909	1.24109	1.27728
1223	11.962	770.572	PE 38:2|PE 8:0_30:2	[M-H]-	TRUE	10.99	770.571	C43H82NO8P	PE	NIYYRKAZRYBYSQ-UHFFFAOYSA-N	O=C(OCC(OC(=O)CCCCCCCCCCCCCCCCCC=CCC=CCCCCCCC)COP(=O)(O)OCCN)CCCCCCC	410	1259.85	201217_TT1_Iclass_Saga_Ameba_27_24 hr_C_Neg	770.5722:22234 771.57555:13445 772.57891:4059	140.00363:12 140.00694:60 143.10634:1545 169.11928:12 171.13675:24 196.03368:73 266.11551:10 279.23053:114 307.25015:12 311.29578:60 322.1312:24 340.14899:24 447.42099:875 626.44885:36 644.45776:144 770.57391:763	2	2507	9509	11674	8503	9035	2414	10693	10368	11824	14609	3669	13756	14509	16664	18514	3.79298	4.65656	3.3917	3.60391	4.42958	4.29495	4.89809	6.05178	3.74925	3.95448	4.54184	5.04606
1214	11.002	768.552	PE 38:3|PE 18:0_20:3	[M-H]-	TRUE	10.38	768.555	C43H80NO8P	PE	MSYFXMJDQLPRGO-UHFFFAOYSA-N	O=C(OCC(OC(=O)CCCCCCCCCC=CCC=CCC=CCC)COP(=O)(O)OCCN)CCCCCCCCCCCCCCCCC	410	593.75	201217_TT1_Iclass_Saga_Ameba_18_0hr_0_Neg	768.552:11158 769.55535:7616 770.55871:2141	121.99935:12 140.01045:48 143.10652:48 196.02596:12 196.03381:48 253.21999:12 255.23413:60 267.08038:10 277.20779:24 283.26505:433 299.21399:10 305.24338:1126 306.26682:24 333.25699:12 333.28003:133 419.24384:10 452.29404:12 462.30692:24 480.30545:70 502.29004:24 766.09894:12 768.5484:376	12	9289	4364	3662	3030	2184	9645	5057	3740	4514	4128	11158	5691	4922	6087	4290	0.469803	0.39423	0.326192	0.235117	0.524313	0.387766	0.468015	0.427994	0.510038	0.441118	0.545528	0.384478
1205	9.953	766.537	PE 38:4|PE 18:1_20:3	[M-H]-	TRUE	9.97	766.539	C43H78NO8P	PE	FHPKJOCRZAXOEW-UHFFFAOYSA-N	O=C(OCC(OC(=O)CCCCCCCCCC=CCC=CCC=CCC)COP(=O)(O)OCCN)CCCCCCCC=CCCCCCCCC	310	295.39	201217_TT1_Iclass_Saga_Ameba_25_24 hr_A_Neg	766.53668:5091 767.54003:3298 768.54339:1249	169.11803:10 196.03236:24 196.04022:12 253.21184:94 277.20166:24 277.2157:60 279.2291:60 281.24744:318 302.22095:10 305.2493:340 307.26102:36 309.26697:48 331.25742:12 333.2735:36 478.29459:24 502.28888:36 620.46851:12 662.61926:24 766.54523:226	2	3773	4374	3064	3096	1602	3954	4331	2694	3854	2669	3488	4079	2752	5091	2367	1.15929	0.812086	0.820567	0.424596	1.09535	0.681335	0.974709	0.675013	1.16944	0.788991	1.45958	0.678612
1190	9.628	764.52	PE 38:5|PE 18:1_20:4	[M-H]-	TRUE	9.48	764.524	C43H76NO8P	PE	ZYMZKMQPPJPQHY-UHFFFAOYSA-N	O=C(OCC(OC(=O)CCCCCCC=CCC=CCC=CCC=CCC)COP(=O)(O)OCCN)CCCCCCCC=CCCCCCCCC	310	227.89	201217_TT1_Iclass_Saga_Ameba_2_16 hr_A_Neg	764.52405:3992 765.5274:2481 766.53076:858	143.10843:12 196.0264:12 255.23033:79 259.23734:24 263.2323:10 279.229:36 281.23557:36 281.245:130 301.20905:10 303.22943:180 309.36066:10 329.25241:89 397.38016:24 478.29749:36 500.27747:10 550.39777:24 676.49628:24 677.50793:48 690.56165:48 704.58173:36 764.51392:196	4	3678	3992	3433	4022	2706	3652	3971	2982	4580	3878	3559	3679	3808	5716	3482	1.08537	0.933388	1.09353	0.735726	1.08735	0.816539	1.25411	1.06188	1.03372	1.06996	1.60607	0.978365
1179	9.076	762.507	PE 38:6|PE 18:2_20:4	[M-H]-	TRUE	8.94	762.508	C43H74NO8P	PE	VFHZIDQZQBGNBH-UHFFFAOYSA-N	O=C(OCC(OC(=O)CCCCCCC=CCC=CCC=CCC=CCC)COP(=O)(O)OCCN)CCCCCCCC=CCC=CCCCCC	310	232.31	201217_TT1_Iclass_Saga_Ameba_25_24 hr_A_Neg	762.50745:7092 763.5108:5657 764.51416:2110	78.957:36 140.0072:24 187.13484:12 253.21815:48 259.23254:36 279.23102:537 281.24231:48 301.20383:36 301.22089:48 303.22662:417 304.23691:12 329.23169:12 476.27618:36 482.25571:12 500.2706:36 687.55804:36 688.54474:194 700.49231:10 762.43427:12 762.49628:160	4	2870	4630	3575	5081	2079	2857	4279	2762	4540	3027	2248	3867	3144	7092	2530	1.61324	1.24564	1.77038	0.72439	1.49772	0.966748	1.58908	1.0595	1.7202	1.39858	3.1548	1.12544
1170	8.691	760.49	PE 38:7|PE 18:2_20:5	[M-H]-	TRUE	8.45	760.492	C43H72NO8P	PE	AJTJVNKPLZTLHV-UHFFFAOYSA-N	O=C(OCC(OC(=O)CCCC=CCC=CCC=CCC=CCC=CCC)COP(=O)(O)OCCN)CCCCCCCC=CCC=CCCCCC	310	135.35	201217_TT1_Iclass_Saga_Ameba_25_24 hr_A_Neg	760.48975:5057 761.4931:4391 762.49646:1756	143.09822:24 143.10829:66 196.03209:12 203.18057:12 257.21393:12 257.22067:69 277.2153:252 279.23105:390 297.24634:10 301.20145:200 303.2291:157 367.36218:71 437.39032:36 458.26691:12 474.25058:24 476.28848:12 498.24155:12 686.53168:24 731.94208:10 760.49005:163	11	1979	3013	2468	3274	1338	2070	2697	1899	3294	2180	1630	2491	2258	5057	1775	1.52249	1.24709	1.65437	0.676099	1.3029	0.917391	1.5913	1.05314	1.52822	1.38528	3.10245	1.08896
1276	12.687	784.59	PE 39:2|PE 9:0_30:2	[M-H]-	TRUE	11.91	784.586	C44H84NO8P	PE	MPEUXPXAVJJLDG-UHFFFAOYSA-N	O=C(OCC(OC(=O)CCCCCCCCCCCCCCCCCC=CCC=CCCCCCCC)COP(=O)(O)OCCN)CCCCCCCC	410	464.66	201217_TT1_Iclass_Saga_Ameba_27_24 hr_C_Neg	784.5899:8277 785.59325:6593 786.59661:1923	78.95587:16 101.75408:2 139.11369:5 140.00909:43 152.99898:2 157.12016:972 159.35541:5 165.08833:2 192.98842:2 196.03435:24 222.59637:5 223.78111:5 227.06647:5 277.02411:2 336.14954:14 354.16422:12 404.25928:2 437.3176:5 445.98077:7 447.41656:483 448.41766:12 570.4165:2 626.44745:31 644.45996:54 784.58038:355	4	1454	2520	3168	2918	3054	3105	4209	4221	5012	5419	5367	5089	5489	7275	6965	1.73315	2.17882	2.00688	2.10041	1.35556	1.35942	1.61417	1.74525	0.948202	1.02273	1.35551	1.29775
1341	13.174	800.615	PE 40:1|PE 26:0_14:1	[M-H]-	TRUE	12.91	800.617	C45H88NO8P	PE	QJCBLWLDRZYOSH-UHFFFAOYSA-N	O=C(OCC(OC(=O)CCCCCCCC=CCCCC)COP(=O)(O)OCCN)CCCCCCCCCCCCCCCCCCCCCCCCC	310	1629.23	201217_TT1_Iclass_Saga_Ameba_9_8 hr_A_Neg	800.61591:14758 801.61926:14531 802.62262:4507	140.00883:130 149.99615:24 151.03279:36 171.11678:12 171.1333:248 178.03378:12 196.02997:36 199.16704:36 225.18324:374 252.41228:12 253.21346:421 257.06061:10 281.23495:24 281.24203:91 339.32391:48 367.35092:235 393.38263:24 395.38675:998 396.38376:36 401.22726:10 404.21295:24 422.224:103 423.41885:24 443.97205:10 449.43338:111 518.3562:12 564.39667:36 574.42767:24 646.48334:48 775.62396:12 775.6…	6	10417	12936	19234	13185	13648	10636	17490	18853	14962	17518	13833	16821	17031	15743	11629	1.24182	1.8464	1.26572	1.31017	1.64442	1.77256	1.40673	1.64705	1.21601	1.23119	1.13808	0.840671
1332	12.993	798.601	PE 40:2|PE 22:0_18:2	[M-H]-	TRUE	12.64	798.602	C45H86NO8P	PE	UKSDTIJAYBAFLE-UHFFFAOYSA-N	O=C(OCC(OC(=O)CCCCCCCC=CCC=CCCCCC)COP(=O)(O)OCCN)CCCCCCCCCCCCCCCCCCCCC	310	1116.57	201217_TT1_Iclass_Saga_Ameba_3_16 hr_B_Neg	798.60046:12042 799.60381:9444 800.60717:3208	114.46846:10 140.00041:24 140.01038:172 143.10645:72 165.25565:10 169.11757:105 171.13503:469 196.02985:12 196.03574:70 225.18732:24 279.23294:646 281.2395:36 307.26251:24 335.28177:10 339.32373:935 365.33054:12 370.80222:10 393.36572:98 447.42096:239 449.42426:24 458.25699:12 475.418:12 475.43942:48 476.27527:85 536.36676:36 644.44336:24 644.46826:71 654.47662:12 710.57935:36 771.59485:35 771.63…	23	4133	8284	12042	8194	9286	5091	11162	12732	11897	13655	7524	12499	11760	10993	10089	2.00436	2.91362	1.98258	2.24679	2.1925	2.50088	2.33687	2.68218	1.66122	1.563	1.46106	1.34091
1459	13.392	828.644	PE 42:1|PE 26:0_16:1	[M-H]-	TRUE	13.1	828.649	C47H92NO8P	PE	SRLBRCUBEHLHPP-UHFFFAOYSA-N	O=C(OCC(OC(=O)CCCCCCCC=CCCCCCC)COP(=O)(O)OCCN)CCCCCCCCCCCCCCCCCCCCCCCCC	310	1350.7	201217_TT1_Iclass_Saga_Ameba_2_16 hr_A_Neg	828.64923:21307 829.65258:24626 830.65594:7571	140.00076:12 140.01074:150 196.02057:12 196.03825:106 199.17143:36 225.18376:80 227.20183:36 253.21629:2681 267.23495:24 281.24274:257 339.32483:36 367.33578:12 367.35733:133 378.61465:10 394.13571:12 395.39066:2741 396.39603:24 398.99078:24 421.40363:89 423.42004:315 426.24072:10 432.2515:60 442.99197:10 449.4317:36 450.26526:126 564.40509:12 574.42944:48 592.44147:101 699.62439:10 828.65308:2991	2	22625	21307	28563	16030	16693	27591	28126	28349	20083	26102	31395	23182	23838	19676	15466	0.941746	1.26245	0.708508	0.737812	1.01939	1.02747	0.727882	0.946033	0.738398	0.759293	0.626724	0.492626
1451	13.238	826.63	PE 42:2|PE 24:0_18:2	[M-H]-	TRUE	12.97	826.633	C47H90NO8P	PE	QYPGZEKPAXTRRT-UHFFFAOYSA-N	O=C(OCC(OC(=O)CCCCCCCC=CCC=CCCCCC)COP(=O)(O)OCCN)CCCCCCCCCCCCCCCCCCCCCCC	310	2849.93	201217_TT1_Iclass_Saga_Ameba_4_16 hr_C_Neg	826.63336:42570 827.63671:44142 828.64007:12682	140.00325:12 140.00658:153 171.13811:36 177.08855:60 196.03311:134 199.16623:36 207.29764:12 225.17181:12 225.18024:96 251.22633:12 253.21692:330 279.22964:3175 280.23438:36 281.24329:85 339.31485:12 366.17755:36 367.35492:7126 368.34827:36 391.34045:10 393.37277:191 395.37967:24 401.16391:10 419.39496:12 421.40082:181 435.86295:10 447.41653:48 450.70911:10 458.26749:48 475.44397:24 476.27985:185…	30	21715	37091	48563	25154	24113	24325	45625	51867	31398	42339	27223	46064	47537	34190	27028	1.70808	2.23638	1.15837	1.11043	1.87564	2.13225	1.29077	1.74055	1.6921	1.74621	1.25592	0.992837
1443	13.1	824.615	PE 42:3|PE 24:0_18:3	[M-H]-	TRUE	12.83	824.617	C47H88NO8P	PE	DRPHJUQOHGTYDX-UHFFFAOYSA-N	O=C(OCC(OC(=O)CCCCCCCC=CCC=CCC=CCC)COP(=O)(O)OCCN)CCCCCCCCCCCCCCCCCCCCCCC	310	947.24	201217_TT1_Iclass_Saga_Ameba_17_24 hr_C_Neg	824.61798:13395 825.62133:14382 826.62469:4529	78.95922:36 140.01492:60 157.11748:12 181.30853:10 196.03314:60 253.18791:12 253.22812:12 271.2128:12 277.21393:724 279.22968:60 286.51926:10 305.24979:140 339.30453:12 339.3252:115 365.34274:60 366.17218:24 367.36029:1853 368.35635:24 391.32935:12 395.38806:24 419.40359:12 438.41309:10 456.25058:48 474.25723:102 476.27676:10 546.39087:36 558.3421:10 564.41119:48 761.58936:24 824.61987:1025	110	6548	13891	17301	8663	7597	8656	18484	19050	12113	15663	8532	17476	16782	12719	9558	2.12141	2.64218	1.323	1.1602	2.1354	2.20079	1.39938	1.8095	2.04829	1.96695	1.49074	1.12025
1587	13.616	856.679	PE 44:1|PE 28:0_16:1	[M-H]-	TRUE	13.31	856.68	C49H96NO8P	PE	RERCTVKPEYZDNH-UHFFFAOYSA-N	O=C(OCC(OC(=O)CCCCCCCC=CCCCCCC)COP(=O)(O)OCCN)CCCCCCCCCCCCCCCCCCCCCCCCCCC	310	1873.81	201217_TT1_Iclass_Saga_Ameba_8_0hr_0_Neg	856.67889:32801 857.68224:35451 858.6856:11393	78.95921:24 140.00998:60 196.02144:12 196.02733:36 239.42842:10 253.21262:1544 280.33795:24 281.24817:349 395.38275:623 397.40314:24 402.30917:10 421.41553:24 423.41754:1433 424.42612:24 432.246:48 438.84259:10 450.25662:74 460.25909:12 478.27332:12 478.28253:36 574.39233:12 592.43451:48 602.45215:36 620.47522:103 696.66443:10 856.67902:2491	2	26332	26131	35425	18835	21729	32801	35588	36295	24278	36178	38457	29464	31935	23424	22924	0.992367	1.34532	0.715289	0.825194	1.08497	1.10652	0.74016	1.10295	0.766154	0.830408	0.609096	0.596094
1577	13.444	854.666	PE 44:2|PE 26:0_18:2	[M-H]-	TRUE	13.17	854.664	C49H94NO8P	PE	HNBBQAQUVPVUDX-UHFFFAOYSA-N	O=C(OCC(OC(=O)CCCCCCCC=CCC=CCCCCC)COP(=O)(O)OCCN)CCCCCCCCCCCCCCCCCCCCCCCCC	310	8684.72	201217_TT1_Iclass_Saga_Ameba_6_24 hr_B_Neg	854.66571:91880 855.66906:87716 856.67242:25464	78.96207:66 140.0023:60 140.00894:201 178.02458:24 191.10921:10 196.03999:190 225.17717:12 253.2115:397 279.22168:1369 279.23105:5404 280.23111:48 281.24472:80 307.24826:12 307.26303:60 367.34869:24 393.37479:63 394.10168:36 395.38727:10476 396.38705:111 415.22522:12 419.39136:12 421.40295:232 423.4165:24 424.30075:10 447.41879:24 449.43399:24 458.26382:135 476.27307:274 518.3761:12 572.40179:12 …	24	185560	134034	163526	92429	91880	205016	181958	183769	122418	147349	244741	153082	144408	113003	100008	0.722322	0.881257	0.498108	0.49515	0.887531	0.896364	0.597114	0.71872	0.625486	0.590044	0.461725	0.408628
1564	13.305	852.649	PE 44:3|PE 26:0_18:3	[M-H]-	TRUE	12.95	852.649	C49H92NO8P	PE	CXMHVIRNJVCPAX-UHFFFAOYSA-N	O=C(OCC(OC(=O)CCCCCCCC=CCC=CCC=CCC)COP(=O)(O)OCCN)CCCCCCCCCCCCCCCCCCCCCCCCC	310	4684.27	201217_TT1_Iclass_Saga_Ameba_QC_04_Neg	852.6488:74550 853.65215:67075 854.65551:21376	100.93159:10 140.0089:154 186.89494:10 196.03603:96 233.23042:24 277.21298:2652 279.23343:134 305.22437:12 305.24155:193 367.32993:12 367.35684:396 392.10645:12 393.36929:308 394.13242:48 395.38733:6851 396.38712:60 419.38568:24 421.40594:36 423.41083:24 456.22903:12 456.24402:94 463.39819:12 474.26285:318 502.29449:36 546.40039:12 574.39838:36 574.42529:60 590.39948:24 592.43042:118 817.52588:10…	36	83038	68160	81447	45569	41237	98053	98973	97662	61022	75870	110846	86776	80511	63619	51343	0.820829	0.98084	0.548773	0.496604	1.00938	0.996012	0.622337	0.773765	0.782852	0.726332	0.57394	0.463192
1558	13.209	850.631	PE 44:4|PE 24:0_20:4	[M-H]-	TRUE	12.93	850.633	C49H90NO8P	PE	XDYQJJJMHMWXMC-UHFFFAOYSA-N	O=C(OCC(OC(=O)CCCCCCC=CCC=CCC=CCC=CCC)COP(=O)(O)OCCN)CCCCCCCCCCCCCCCCCCCCCCC	310	1244.03	201217_TT1_Iclass_Saga_Ameba_13_16 hr_B_Neg	850.63422:31467 851.63757:30815 852.64093:63366	78.95391:24 140.00772:93 196.02844:12 196.0363:101 199.16945:36 205.18845:12 253.21147:10 259.23477:81 275.20673:48 279.2309:95 303.20929:47 303.22882:1101 366.18417:36 367.35345:4732 368.35489:36 391.35278:24 395.3837:159 482.24515:12 482.26364:70 500.21893:12 500.28171:240 546.35913:12 546.38214:36 546.41168:12 564.38898:60 649.61194:12 700.56384:24 746.54718:10 773.64526:36 790.6142:24 826.681…	94	14261	20625	24334	13796	13932	16845	31031	31467	19827	25702	17757	29002	30183	21420	19099	1.44625	1.70633	0.967394	0.97693	1.84215	1.86803	1.17703	1.52579	1.63327	1.69978	1.20628	1.07558
1548	13.079	848.615	PE 44:5|PE 24:0_20:5	[M-H]-	TRUE	12.71	848.617	C49H88NO8P	PE	LCOHLLHCHKOAFN-UHFFFAOYSA-N	O=C(OCC(OC(=O)CCCC=CCC=CCC=CCC=CCC=CCC)COP(=O)(O)OCCN)CCCCCCCCCCCCCCCCCCCCCCC	310	439.19	201217_TT1_Iclass_Saga_Ameba_9_8 hr_A_Neg	848.61749:7155 849.62084:7390 850.6242:16383	135.118:10 140.00708:60 185.86571:12 196.03575:48 203.16629:12 257.21576:12 257.22702:48 283.21548:10 301.21307:213 329.24384:12 339.32114:48 346.22034:10 365.34122:36 367.35339:778 373.34445:10 480.24716:24 493.09381:10 498.25928:36 504.97394:10 546.36963:24 564.40302:36 774.63483:24 785.58801:12 785.64703:456 786.64667:24 787.68628:24 788.66742:76 848.61511:611	9	3058	4831	5949	3361	3591	3863	6883	6781	4844	6291	3997	6405	7004	5316	4468	1.57979	1.94539	1.09908	1.1743	1.78178	1.75537	1.25395	1.62853	1.60245	1.75231	1.33	1.11784
1651	14.15	872.703	PE 45:0|PE 17:0_28:0	[M-H]-	TRUE	13.39	872.711	C50H100NO8P	PE	SCKRAYVIINAIJO-UHFFFAOYSA-N	O=C(OCC(OC(=O)CCCCCCCCCCCCCCCCCCCCCCCCCCC)COP(=O)(O)OCCN)CCCCCCCCCCCCCCCC	410	205.89	201217_TT1_Iclass_Saga_Ameba_17_24 hr_C_Neg	872.69904:2515 873.70239:2439 874.70575:1117	89.02287:8 115.07863:3 205.92986:3 241.21475:12 267.23792:4 269.24246:16 277.23502:4 283.26187:12 305.23761:8 306.25366:8 329.24542:3 395.36862:4 395.37979:8 409.3978:12 423.38559:4 423.40869:25 423.42603:50 437.42044:16 447.41367:12 448.42068:16 448.43851:12 466.2858:8 474.43771:4 641.1106:3 772.62988:3 785.59363:12 798.60974:4 854.72815:3 872.70465:59	2	5384	2486	2768	1356	1750	5800	2495	2752	2511	2816	5271	2386	2816	1884	2768	0.461738	0.514116	0.251857	0.325037	0.430172	0.474483	0.432931	0.485517	0.452666	0.534244	0.357427	0.525138
1639	13.562	868.678	PE 45:2|PE 27:0_18:2	[M-H]-	TRUE	13.28	868.68	C50H96NO8P	PE	PEZUTCBUSDIICY-UHFFFAOYSA-N	O=C(OCC(OC(=O)CCCCCCCC=CCC=CCCCCC)COP(=O)(O)OCCN)CCCCCCCCCCCCCCCCCCCCCCCCCC	310	1233.91	201217_TT1_Iclass_Saga_Ameba_25_24 hr_A_Neg	868.67932:10834 869.68267:11260 870.68603:3493	126.99834:10 140.00908:48 196.02451:12 196.03433:36 265.19675:12 265.23102:12 267.22577:48 279.2338:720 293.23367:12 340.28214:10 395.38785:75 409.40323:1497 421.39206:65 423.41138:36 447.41354:36 458.24048:12 458.26453:65 476.27075:65 588.44086:36 606.44141:24 868.68896:1449	18	18540	10516	12325	7885	6697	22637	15578	16150	10659	14255	27925	13922	14005	10834	9134	0.567206	0.664779	0.425297	0.361219	0.688165	0.713434	0.470866	0.629721	0.49855	0.501522	0.387968	0.32709
1629	13.375	866.664	PE 45:3|PE 27:0_18:3	[M-H]-	TRUE	13.05	866.664	C50H94NO8P	PE	JVLGFUCPYJIXGA-UHFFFAOYSA-N	O=C(OCC(OC(=O)CCCCCCCC=CCC=CCC=CCC)COP(=O)(O)OCCN)CCCCCCCCCCCCCCCCCCCCCCCCCC	310	214.62	201217_TT1_Iclass_Saga_Ameba_1_0hr_0_Neg	866.66473:4649 867.66808:4872 868.67144:2808	140.00195:12 159.9809:10 267.23386:10 277.21924:188 279.23499:36 280.23975:24 368.11746:10 395.38336:176 396.38315:175 409.37589:24 409.40427:416 474.25525:60 606.45245:24 855.69855:24 866.60114:12 866.659:338	10	4649	3299	4196	2802	2570	5610	4894	5045	3281	4192	7396	4583	4442	4144	2955	0.709615	0.90256	0.60271	0.552807	0.872371	0.899287	0.584848	0.747237	0.619659	0.600595	0.560303	0.39954
1688	13.865	884.71	PE 46:1|PE 28:0_18:1	[M-H]-	TRUE	13.36	884.711	C51H100NO8P	PE	XYRFFBAOZAGXEN-UHFFFAOYSA-N	O=C(OCC(OC(=O)CCCCCCCC=CCCCCCCCC)COP(=O)(O)OCCN)CCCCCCCCCCCCCCCCCCCCCCCCCCC	410	2506.86	201217_TT1_Iclass_Saga_Ameba_23_16 hr_B_Neg	884.71094:31969 885.71429:28800 886.71765:9014	101.0233:12 140.0089:65 156.96164:10 196.03601:67 253.19803:12 253.22037:102 255.2278:60 268.76944:10 279.23099:24 281.24698:2194 282.25534:36 303.23392:36 309.27386:97 395.38718:204 409.4082:10 421.40286:74 423.40198:248 423.41351:1570 424.41342:79 447.40683:12 449.43982:97 451.45059:81 457.59091:10 460.28207:36 476.2883:12 478.28452:82 494.35464:10 506.33197:36 597.56219:10 602.44427:68 602.475…	2	19531	22042	36032	15583	19376	22612	30606	34622	22202	34919	28813	26750	31969	20703	20752	1.12856	1.84486	0.79786	0.992064	1.35353	1.53113	0.981868	1.54427	0.9284	1.10953	0.71853	0.72023
1683	13.688	882.694	PE 46:2|PE 28:0_18:2	[M-H]-	TRUE	13.32	882.696	C51H98NO8P	PE	DDBCVYLSXZZLKN-UHFFFAOYSA-N	O=C(OCC(OC(=O)CCCCCCCC=CCC=CCCCCC)COP(=O)(O)OCCN)CCCCCCCCCCCCCCCCCCCCCCCCCCC	310	23673.7	201217_TT1_Iclass_Saga_Ameba_3_16 hr_B_Neg	882.69568:308960 883.69903:251881 884.70239:74066	78.95048:12 78.95921:87 96.96759:24 121.99113:12 122.00352:24 140.00993:381 144.76633:10 178.0106:12 178.01997:36 196.01349:12 196.03708:411 202.7757:10 214.03656:24 214.04683:60 253.21472:505 255.22885:69 261.21698:12 275.9371:10 278.34149:70 279.22968:18778 280.23679:96 281.24097:378 282.43799:24 283.67773:24 307.26398:90 395.38528:172 402.23856:36 405.40036:24 415.22601:24 421.39798:440 422.05…	24	487509	307827	308960	212329	181191	601128	440195	418452	282170	345238	711156	366587	333165	258608	237276	0.631428	0.633752	0.435539	0.371667	0.732282	0.696111	0.469401	0.574317	0.51548	0.468484	0.363645	0.333648
1679	13.446	880.677	PE 46:3|PE 28:1_18:2	[M-H]-	TRUE	13.21	880.68	C51H96NO8P	PE	OXFAZXWBJVWPJE-UHFFFAOYSA-N	O=C(OCC(OC(=O)CCCCCCCC=CCC=CCCCCC)COP(=O)(O)OCCN)CCCCCCCCCCCCCCCC=CCCCCCCCCCC	310	15986.5	201217_TT1_Iclass_Saga_Ameba_3_16 hr_B_Neg	880.68073:365975 881.68408:295803 882.68744:88836	78.95184:24 78.95807:163 96.96912:24 114.30313:10 121.99596:24 140.00847:564 152.98787:24 178.02397:36 194.3744:10 196.0354:592 214.04713:60 251.20227:24 252.40721:36 253.21509:3989 254.21445:24 259.23621:24 261.21738:48 277.22369:36 278.32785:36 278.34424:48 279.2301:17082 280.23953:113 281.24609:331 282.44077:36 303.22806:150 304.23831:144 305.24045:84 358.75479:12 387.81717:10 393.36224:66 395…	37	219648	271908	365975	241316	266007	229763	409386	432391	365677	420862	285289	380936	379163	304832	290924	1.23793	1.66619	1.09865	1.21106	1.78178	1.8819	1.59154	1.83172	1.33526	1.32905	1.0685	1.01975
1674	13.294	878.662	PE 46:4|PE 18:2_28:2	[M-H]-	TRUE	13.02	878.664	C51H94NO8P	PE	DRVAPMZADILAIV-UHFFFAOYSA-N	O=C(OCC(OC(=O)CCCCCCCCCCCCCCCC=CCC=CCCCCCCC)COP(=O)(O)OCCN)CCCCCCCC=CCC=CCCCCC	310	7536.54	201217_TT1_Iclass_Saga_Ameba_2_16 hr_A_Neg	878.66589:141534 879.66924:109640 880.6726:31939	78.95721:70 111.00552:10 121.99506:24 132.76958:10 140.00261:48 140.01093:368 169.60046:10 185.15146:10 196.03262:267 214.04636:36 253.21216:484 277.21603:494 279.22241:1641 279.23181:5448 280.23419:60 281.2431:72 301.20956:36 302.21646:48 303.22748:36 305.23499:36 329.23007:12 330.25211:36 367.35242:116 368.35117:60 393.35919:60 393.37311:102 394.36755:48 395.38281:107 396.38538:113 397.38641:60…	104	110076	141534	163827	110701	99035	141266	192382	194791	156438	174278	163657	196595	175102	145603	125450	1.28578	1.48831	1.00568	0.899697	1.36184	1.3789	1.1074	1.23369	1.20126	1.06993	0.889684	0.766542
1664	13.281	876.631	PE 46:5|PE 26:0_20:5	[M-H]-	TRUE	12.93	876.649	C51H92NO8P	PE	CVJAUWLYIKAWLK-UHFFFAOYSA-N	O=C(OCC(OC(=O)CCCC=CCC=CCC=CCC=CCC=CCC)COP(=O)(O)OCCN)CCCCCCCCCCCCCCCCCCCCCCCCC	310	685.52	201217_TT1_Iclass_Saga_Ameba_6_24 hr_B_Neg	876.63306:6552 877.63641:6185 878.63977:37207	102.53275:10 140.00722:24 169.04842:24 185.15094:12 196.03401:36 213.18208:24 214.04779:12 253.21587:12 257.22284:36 277.22687:12 283.26309:10 301.2135:172 303.21188:12 303.22897:158 314.08844:10 329.24429:121 365.34442:12 367.35394:588 370.09763:10 393.36627:427 395.38153:531 417.37576:12 476.2637:12 482.28323:12 498.26318:48 526.28955:36 574.44843:24 648.61627:12 798.63318:10 801.68237:60 802.6…	10	5860	6766	8595	5012	6552	10862	10063	10956	8635	9353	12486	10501	10070	7651	6212	1.15461	1.46672	0.85529	1.11809	0.926441	1.00865	0.794973	0.861075	0.841022	0.806503	0.612766	0.497517
1666	13.138	876.655	PE 46:5|PE 28:2_18:3	[M-H]-	TRUE	12.77	876.649	C51H92NO8P	PE	GHFQBRHNQRLWEW-UHFFFAOYSA-N	O=C(OCC(OC(=O)CCCCCCCC=CCC=CCC=CCC)COP(=O)(O)OCCN)CCCCCCCCCCCCCCCC=CCC=CCCCCCCC	310	1348.69	201217_TT1_Iclass_Saga_Ameba_2_16 hr_A_Neg	876.65546:19496 877.65881:21593 878.66217:7838	140.00424:12 140.01089:48 157.12033:10 168.03935:36 169.04886:12 196.04044:48 227.19574:24 277.216:784 278.21945:24 279.23175:373 303.23233:36 305.23984:36 331.26544:24 365.33749:36 369.36197:24 391.36288:70 393.37024:60 394.37585:24 416.08194:12 417.37131:836 419.38959:1779 420.3876:48 433.31192:10 447.4111:36 451.44:10 458.26205:48 472.2579:10 474.26096:85 474.29764:12 476.29276:48 598.4118:36 …	9	12514	19496	19033	13084	10393	14926	23564	18620	17409	19373	19499	21583	18896	17122	12580	1.55794	1.52094	1.04555	0.83051	1.57872	1.24749	1.16635	1.29794	1.10688	0.969075	0.878096	0.645161
1735	13.784	896.71	PE 47:2|PE 29:0_18:2	[M-H]-	TRUE	13.28	896.711	C52H100NO8P	PE	VXEUTNSPVYLMQQ-UHFFFAOYSA-N	O=C(OCC(OC(=O)CCCCCCCC=CCC=CCCCCC)COP(=O)(O)OCCN)CCCCCCCCCCCCCCCCCCCCCCCCCCCC	410	570.47	201217_TT1_Iclass_Saga_Ameba_8_0hr_0_Neg	896.71155:14056 897.7149:13378 898.71826:4576	112.98318:10 196.02911:12 279.22958:474 307.27124:24 409.38907:12 409.40894:48 423.40561:102 437.42905:1026 447.41345:48 448.42047:99 449.43457:60 458.24936:12 466.32196:24 476.24606:24 476.27362:128 616.47095:24 634.48535:60 896.70483:1335	5	13019	8350	8889	5274	5353	14056	9570	9649	6183	8817	17362	8157	8216	5652	5951	0.64137	0.682771	0.4051	0.411168	0.680848	0.686468	0.439883	0.627277	0.469819	0.473217	0.325539	0.34276
1727	13.554	894.69	PE 47:3|PE 29:1_18:2	[M-H]-	TRUE	13.26	894.696	C52H98NO8P	PE	XRBZFZXUEQTKPE-UHFFFAOYSA-N	O=C(OCC(OC(=O)CCCCCCCC=CCC=CCCCCC)COP(=O)(O)OCCN)CCCCCCCCCCCCCCC=CCCCCCCCCCCCC	310	523.07	201217_TT1_Iclass_Saga_Ameba_QC_01_Neg	894.69659:9859 895.69994:9076 896.7033:3327	122.00291:10 140.00604:24 182.10083:12 196.03471:24 253.21231:24 265.21326:24 267.22168:83 267.23315:247 277.21619:80 279.21555:24 279.23196:323 295.27112:12 304.23547:24 395.383:48 409.38977:12 409.40112:36 410.4014:36 411.41428:36 421.40436:146 423.40347:36 423.42081:131 434.0137:12 435.4184:803 447.40247:24 447.42029:297 458.26834:24 470.56683:10 476.27161:48 614.46014:24 620.48352:10 634.4908…	65	11495	9652	10861	8178	8238	11626	11188	11499	9701	12044	14199	10323	10559	9325	8202	0.839669	0.944846	0.71144	0.716659	0.962326	0.989076	0.834423	1.03595	0.727023	0.743644	0.656736	0.577646
1716	13.541	892.676	PE 47:4|PE 27:0_20:4	[M-H]-	TRUE	13.11	892.68	C52H96NO8P	PE	WDNZJDDERNBTHC-UHFFFAOYSA-N	O=C(OCC(OC(=O)CCCCCCC=CCC=CCC=CCC=CCC)COP(=O)(O)OCCN)CCCCCCCCCCCCCCCCCCCCCCCCCC	310	142.78	201217_TT1_Iclass_Saga_Ameba_13_16 hr_B_Neg	892.67737:4182 893.68072:4820 894.68408:20385	107.4998:10 196.03075:12 241.01364:10 303.21225:12 303.22937:180 381.38022:12 395.37601:24 408.09427:12 409.40247:545 482.27682:12 586.40125:12 606.42554:24 699.54749:12 700.54645:48 742.61133:60 832.66235:69 843.7193:10 867.73395:48 892.67255:438	188	3859	2991	3370	2556	2450	4709	4579	4182	3246	3986	5827	3880	3726	3411	2975	0.775071	0.873283	0.662348	0.63488	0.972393	0.888087	0.689318	0.846464	0.665866	0.639437	0.585378	0.510554
1767	14.12	912.74	PE 48:1|PE 28:0_20:1	[M-H]-	TRUE	13.38	912.743	C53H104NO8P	PE	NTEUZUIKOXGYKO-UHFFFAOYSA-N	O=C(OCC(OC(=O)CCCCCCCCCC=CCCCCCCCC)COP(=O)(O)OCCN)CCCCCCCCCCCCCCCCCCCCCCCCCCC	410	366.98	201217_TT1_Iclass_Saga_Ameba_27_24 hr_C_Neg	912.7428:4320 913.74615:4803 914.74951:2454	196.03397:12 281.24457:47 283.26071:40 309.25406:6 309.27628:164 331.26703:12 423.41638:355 424.42206:12 430.5307:5 447.42163:12 449.43683:93 451.44461:43 477.46524:6 506.32565:55 602.46155:12 620.47784:12 912.73102:523	2	2973	4248	6060	3045	3032	3641	6068	6676	4426	5770	4816	4917	5556	4338	3560	1.42886	2.03835	1.02422	1.01985	1.66658	1.83356	1.2156	1.58473	1.02097	1.15365	0.900748	0.739203
1765	13.887	910.726	PE 48:2|PE 18:1_30:1	[M-H]-	TRUE	13.33	910.727	C53H102NO8P	PE	MMKKCCGSYCSJNJ-UHFFFAOYSA-N	O=C(OCC(OC(=O)CCCCCCCCCCCCCCCCCC=CCCCCCCCCCC)COP(=O)(O)OCCN)CCCCCCCC=CCCCCCCCC	410	2895.13	201217_TT1_Iclass_Saga_Ameba_7_24 hr_C_Neg	910.72418:34255 911.72753:29331 912.73089:9436	78.95613:12 121.99838:24 140.01115:88 196.02504:12 196.0329:48 278.2222:12 281.24347:1442 282.26123:24 283.26434:67 286.57883:24 305.23782:12 305.24518:48 306.2514:48 307.26178:48 309.27762:161 335.28625:12 395.39441:36 421.40463:336 423.41528:180 424.42966:60 447.38791:12 447.4176:126 449.43277:2104 451.44055:36 460.27194:48 475.45132:24 478.2988:90 506.28986:12 628.4599:60 646.47968:96 886.3072…	4	34414	33473	46663	27263	30035	38923	45860	50619	42575	54717	54782	43270	45972	37670	36727	0.972656	1.35593	0.792207	0.872755	1.17822	1.30049	1.09383	1.40578	0.789858	0.839181	0.687635	0.670421
1764	13.675	908.71	PE 48:3|PE 30:1_18:2	[M-H]-	TRUE	13.29	908.711	C53H100NO8P	PE	DBSPYDGSKZQZRL-UHFFFAOYSA-N	O=C(OCC(OC(=O)CCCCCCCC=CCC=CCCCCC)COP(=O)(O)OCCN)CCCCCCCCCCCCCCCCCC=CCCCCCCCCCC	310	16421.7	201217_TT1_Iclass_Saga_Ameba_26_24 hr_B_Neg	908.71204:283377 909.71539:214654 910.71875:62312	78.95797:110 91.63474:10 140.01003:441 175.8544:10 193.74863:10 196.03726:330 214.05115:24 237.71156:10 253.21277:60 259.23611:24 278.33011:48 279.23001:7830 280.23004:36 281.24835:1714 282.24258:24 303.23288:234 304.23581:235 305.23303:135 307.25943:76 309.27527:24 402.24472:36 415.22659:24 419.36972:12 419.3812:48 421.39856:244 423.42075:1154 424.41776:611 425.42462:386 440.04047:10 447.41718:2…	8	296923	309974	324268	288458	252151	303537	402703	364991	354795	384237	370519	358570	319625	302573	283377	1.04395	1.09209	0.971491	0.849213	1.3267	1.20246	1.16887	1.26587	0.967751	0.862641	0.816619	0.764811
1759	13.496	906.694	PE 48:4|PE 18:2_30:2	[M-H]-	TRUE	13.21	906.696	C53H98NO8P	PE	ZJQCMUVPWJVBJU-UHFFFAOYSA-N	O=C(OCC(OC(=O)CCCCCCCCCCCCCCCCCC=CCC=CCCCCCCC)COP(=O)(O)OCCN)CCCCCCCC=CCC=CCCCCC	310	29571.6	201217_TT1_Iclass_Saga_Ameba_26_24 hr_B_Neg	906.69568:461276 907.69903:383708 908.70239:116090	78.95061:12 78.95684:121 85.54166:10 96.96777:36 111.34093:10 122.00223:24 136.12799:10 140.00858:636 152.99147:24 175.94215:10 178.02602:60 184.71536:24 196.03755:637 205.1978:10 214.04736:36 253.21538:60 255.23399:81 261.21994:24 277.20999:361 278.32819:48 279.23044:21190 280.22812:109 281.24643:237 281.58548:24 283.16101:24 283.53903:24 301.21051:48 302.22229:60 303.23331:60 304.23135:48 305.2…	13	661583	518359	525496	475894	399166	758710	745358	669700	616945	661435	900393	645190	547752	531631	461276	0.783513	0.794301	0.719326	0.60335	0.982402	0.882682	0.81315	0.871789	0.716565	0.608348	0.590443	0.512305
1752	13.357	904.678	PE 48:5|PE 30:2_18:3	[M-H]-	TRUE	12.99	904.68	C53H96NO8P	PE	ULIAUVVFYANJPD-UHFFFAOYSA-N	O=C(OCC(OC(=O)CCCCCCCC=CCC=CCC=CCC)COP(=O)(O)OCCN)CCCCCCCCCCCCCCCCCC=CCC=CCCCCCCC	310	14213.4	201217_TT1_Iclass_Saga_Ameba_24_16 hr_C_Neg	904.67987:183070 905.68322:162120 906.68658:49435	78.95925:69 122.0006:36 139.99854:12 140.01016:330 152.99487:12 176.1786:12 196.03552:359 205.19373:12 253.2131:24 259.20032:36 277.21463:5344 278.21808:48 279.23038:1968 279.85226:24 282.70059:24 301.20074:12 301.20804:36 302.21494:64 303.23331:239 305.24817:351 331.2511:12 331.26129:36 378.20099:10 393.36838:119 395.392:36 400.22388:24 407.39636:12 419.32437:12 419.3876:449 420.39713:24 421.399…	10	234182	206704	209803	174335	140894	316914	285892	255138	229198	261471	379804	263985	234926	210604	178558	0.882664	0.895897	0.744442	0.601643	0.902112	0.80507	0.723218	0.825053	0.695056	0.618545	0.554507	0.470132
1748	13.266	902.662	PE 48:6|PE 28:1_20:5	[M-H]-	TRUE	12.83	902.664	C53H94NO8P	PE	AJVLFICAXYAGCK-UHFFFAOYSA-N	O=C(OCC(OC(=O)CCCC=CCC=CCC=CCC=CCC=CCC)COP(=O)(O)OCCN)CCCCCCCCCCCCCCCC=CCCCCCCCCCC	310	1818.7	201217_TT1_Iclass_Saga_Ameba_27_24 hr_C_Neg	902.66315:26495 903.6665:23269 904.66986:14822	78.95693:24 140.0071:36 196.02406:12 196.03781:48 257.22946:107 259.24365:24 277.20105:24 277.21274:74 285.26025:24 299.21188:12 301.21579:760 303.23373:288 329.22888:12 334.27026:10 393.35223:24 393.36893:125 418.04977:12 419.38818:470 420.37756:24 421.40268:1784 445.3812:12 445.396:36 447.41849:60 480.25089:48 498.25681:76 500.28595:36 598.42694:12 600.43042:48 616.4425:48 618.44446:78 815.6240…	7	19812	21001	26223	17641	18465	22993	28638	31711	25023	31391	26763	32073	30808	22762	23460	1.06001	1.32359	0.89042	0.932011	1.24551	1.37916	1.08829	1.36524	1.19841	1.15114	0.850503	0.876583
1744	13.129	900.651	PE 48:7|PE 28:2_20:5	[M-H]-	TRUE	12.53	900.649	C53H92NO8P	PE	RZSDRUIODYEFSP-UHFFFAOYSA-N	O=C(OCC(OC(=O)CCCC=CCC=CCC=CCC=CCC=CCC)COP(=O)(O)OCCN)CCCCCCCCCCCCCCCC=CCC=CCCCCCCC	410	193.97	201217_TT1_Iclass_Saga_Ameba_12_16 hr_A_Neg	900.64612:4947 901.64947:5339 902.65283:3814	96.9707:12 152.9899:12 196.04362:24 257.22928:48 275.20407:12 277.21484:48 279.22824:24 297.2507:12 301.19849:24 301.21555:236 303.22369:36 303.22861:48 391.36118:24 393.37128:12 417.34653:12 417.37231:112 419.38196:404 423.42151:60 437.39828:10 445.4014:24 480.24414:12 498.25934:36 559.39911:36 614.41168:12 616.42078:36 802.67896:36 812.5672:12 813.6358:100 826.69556:36 837.67639:36 900.51135:24…	8	3252	3443	3857	2894	2337	4109	4947	4446	3997	4773	5398	4386	4451	4395	3472	1.05873	1.18604	0.889914	0.718635	1.20394	1.08202	0.972743	1.1616	0.812523	0.824565	0.81419	0.643201
1791	13.767	920.71	PE 49:4|PE 29:0_20:4	[M-H]-	TRUE	13.25	920.711	C54H100NO8P	PE	MSKLSIMZKMZHLT-UHFFFAOYSA-N	O=C(OCC(OC(=O)CCCCCCC=CCC=CCC=CCC=CCC)COP(=O)(O)OCCN)CCCCCCCCCCCCCCCCCCCCCCCCCCCC	410	183.1	201217_TT1_Iclass_Saga_Ameba_16_24 hr_B_Neg	920.71271:3470 921.71606:3586 922.71942:6368	283.26312:10 303.229:128 409.40808:24 423.41339:60 437.43405:383 438.4386:24 448.41071:24 449.43671:24 482.25848:12 500.27652:48 634.50238:36 842.67743:10 857.67645:24 882.6839:24 884.72003:36 920.70697:461	84	4463	2788	3422	2385	2224	5308	4170	3866	2850	3470	6596	3329	3610	2892	2715	0.624692	0.766749	0.534394	0.49832	0.785607	0.728335	0.536925	0.65373	0.5047	0.547301	0.438448	0.411613
1826	14.101	938.753	PE 50:2|PE 20:1_30:1	[M-H]-	TRUE	13.36	938.758	C55H106NO8P	PE	QZZKQSFMIQTSMW-UHFFFAOYSA-N	O=C(OCC(OC(=O)CCCCCCCCCCCCCCCCCC=CCCCCCCCCCC)COP(=O)(O)OCCN)CCCCCCCCCC=CCCCCCCCC	410	417.38	201217_TT1_Iclass_Saga_Ameba_24_16 hr_C_Neg	938.75641:6643 939.75976:6465 940.76312:2404	128.02982:5 140.0054:12 159.97398:5 196.03191:12 307.26282:12 309.27866:290 421.43158:6 447.97992:12 449.43677:956 450.44009:24 452.45609:12 453.45682:12 461.38477:5 475.4462:12 488.31577:24 506.29718:6 506.31927:79 628.44318:6 628.47137:18 646.48413:30 880.70081:6 935.71295:12 938.76379:896	6	3317	6480	8736	5088	4885	3121	10716	10656	9225	11486	4456	8460	8999	7644	6002	1.95357	2.63371	1.53392	1.47272	3.43351	3.41429	2.95578	3.68023	1.89856	2.01952	1.71544	1.34695
1824	13.878	936.738	PE 50:3|PE 20:1_30:2	[M-H]-	TRUE	13.37	936.743	C55H104NO8P	PE	HGVVYHNWXSOILA-UHFFFAOYSA-N	O=C(OCC(OC(=O)CCCCCCCCCCCCCCCCCC=CCC=CCCCCCCC)COP(=O)(O)OCCN)CCCCCCCCCC=CCCCCCCCC	410	1098.65	201217_TT1_Iclass_Saga_Ameba_23_16 hr_B_Neg	936.73621:27873 937.73956:20647 938.74292:7242	127.99982:10 140.01222:48 196.03995:36 279.21222:12 279.23569:48 281.24698:80 304.23196:77 307.26297:393 309.26892:150 309.27386:353 331.25687:36 333.27551:12 421.39999:60 423.41064:127 424.41632:157 425.42896:84 447.41275:966 448.42868:48 449.42792:853 451.45059:60 452.45319:96 453.44794:60 458.27274:24 475.42792:12 475.44629:83 477.45914:48 486.2771:24 488.32513:36 504.29376:24 504.30951:60 506…	44	18790	23396	25956	16148	14251	21971	31977	32531	24986	29972	32484	29810	27873	24748	20189	1.24513	1.38137	0.859393	0.758435	1.45542	1.48063	1.13723	1.36416	0.917683	0.858053	0.761852	0.621506
1820	13.762	934.723	PE 50:4|PE 30:1_20:3	[M-H]-	TRUE	13.26	934.727	C55H102NO8P	PE	WSCSLKTXSXSMAS-UHFFFAOYSA-N	O=C(OCC(OC(=O)CCCCCCCCCC=CCC=CCC=CCC)COP(=O)(O)OCCN)CCCCCCCCCCCCCCCCCC=CCCCCCCCCCC	410	3153.11	201217_TT1_Iclass_Saga_Ameba_23_16 hr_B_Neg	934.72534:69459 935.72869:53875 936.73205:17452	78.95691:24 140.01031:91 196.03174:68 214.04333:12 279.2305:269 303.22849:36 304.22897:36 305.24579:1853 307.25995:103 309.27579:36 321.79117:10 329.24377:60 330.25052:36 333.27747:73 395.37253:12 421.40213:229 423.40698:72 423.41565:177 424.42422:120 425.41953:71 445.40726:36 447.39117:36 447.41495:318 448.41898:24 449.43307:4214 450.4364:238 451.43488:116 451.4498:84 475.44238:490 476.27826:73 …	141	61366	60860	61132	45692	42402	76124	79725	72357	63091	73629	92646	74153	69459	51950	48936	0.991754	0.996187	0.744582	0.690969	1.0473	0.950515	0.828792	0.967225	0.800391	0.749725	0.560737	0.528204
1816	13.623	932.711	PE 50:5|PE 30:1_20:4	[M-H]-	TRUE	13.15	932.711	C55H100NO8P	PE	SVVIPCIINZFDSZ-UHFFFAOYSA-N	O=C(OCC(OC(=O)CCCCCCC=CCC=CCC=CCC=CCC)COP(=O)(O)OCCN)CCCCCCCCCCCCCCCCCC=CCCCCCCCCCC	310	9218.43	201217_TT1_Iclass_Saga_Ameba_6_24 hr_B_Neg	932.71002:115333 933.71337:108607 934.71673:36171	78.95702:36 136.27568:10 140.01549:146 196.032:122 205.1881:12 205.19614:60 259.24368:124 273.92981:10 279.22617:80 281.24216:60 285.25793:24 303.23135:3335 304.23181:48 305.24866:349 307.2579:24 328.22372:12 329.24167:175 331.26437:193 421.38251:36 421.40268:407 422.40884:36 423.4162:483 424.41611:36 425.42587:36 447.41849:646 447.97681:24 449.40689:72 449.43365:10950 450.43103:111 456.94238:24 …	4	150495	154148	156454	123265	115333	165224	206373	189759	169562	190000	207684	201154	177378	151117	147621	1.02427	1.0396	0.819064	0.766358	1.24905	1.1485	1.02626	1.14995	0.968558	0.854076	0.727629	0.710796
1811	13.46	930.694	PE 50:6|PE 30:2_20:4	[M-H]-	TRUE	13.05	930.696	C55H98NO8P	PE	PIBJWZQZWOPUOV-UHFFFAOYSA-N	O=C(OCC(OC(=O)CCCCCCC=CCC=CCC=CCC=CCC)COP(=O)(O)OCCN)CCCCCCCCCCCCCCCCCC=CCC=CCCCCCCC	310	11195.8	201217_TT1_Iclass_Saga_Ameba_1_0hr_0_Neg	930.6958:170290 931.69915:171885 932.70251:54039	78.95815:68 96.96507:12 139.99199:12 140.01192:357 178.02974:36 191.10289:10 196.03358:205 205.18369:12 205.19775:60 214.0473:36 253.20634:12 253.21751:78 259.24316:256 277.19818:12 277.21222:36 279.23029:92 283.22937:12 285.21704:36 301.2128:48 302.26361:48 303.23071:5654 304.23364:79 305.24802:143 321.2825:10 329.24863:285 351.26303:10 419.37866:60 421.38159:47 421.40463:1071 423.42108:24 426.2…	3	170290	149636	151208	129947	119515	185874	211175	190960	174323	190842	247239	205754	183255	155999	154014	0.878713	0.887944	0.763092	0.701832	1.13612	1.02736	0.937856	1.02673	0.832207	0.741206	0.630964	0.622936
1808	13.33	928.678	PE 50:7|PE 30:2_20:5	[M-H]-	TRUE	12.79	928.68	C55H96NO8P	PE	CKJBTKLTOUTJQQ-UHFFFAOYSA-N	O=C(OCC(OC(=O)CCCC=CCC=CCC=CCC=CCC=CCC)COP(=O)(O)OCCN)CCCCCCCCCCCCCCCCCC=CCC=CCCCCCCC	410	4287.72	201217_TT1_Iclass_Saga_Ameba_6_24 hr_B_Neg	928.68158:42063 929.68493:47664 930.68829:16461	135.08397:10 140.01065:48 191.17912:12 196.03612:60 203.18068:48 252.71153:12 257.22977:130 259.24622:24 271.20963:12 277.21774:74 279.22647:36 301.21371:1134 303.2341:297 305.24652:24 318.27658:10 327.22546:48 329.25217:36 410.04767:10 419.38284:72 421.37427:12 421.40021:111 445.40234:591 445.98611:24 447.41895:2337 474.24454:12 480.25439:48 498.25415:92 500.26443:24 618.45544:12 624.44922:12 62…	2	65677	58318	59640	46829	42063	83555	78493	73237	66446	75421	109414	80166	76907	63774	57895	0.887952	0.90808	0.71302	0.640453	0.939417	0.876512	0.795237	0.902651	0.732685	0.702899	0.582869	0.529137
1806	13.186	926.669	PE 50:8|PE 30:3_20:5	[M-H]-	TRUE	12.59	926.664	C55H94NO8P	PE	OSFDJLFAFXWHAN-UHFFFAOYSA-N	O=C(OCC(OC(=O)CCCC=CCC=CCC=CCC=CCC=CCC)COP(=O)(O)OCCN)CCCCCCCCCCCCCCC=CCC=CCC=CCCCCCCC	410	259.72	201217_TT1_Iclass_Saga_Ameba_18_0hr_0_Neg	926.66864:8988 927.67199:9237 928.67535:6774	140.0058:12 152.9903:36 183.14365:10 248.3528:10 253.21609:48 257.21857:24 257.22757:48 277.18973:24 301.19669:24 301.20886:246 315.75003:12 364.36874:10 396.3927:10 419.37411:12 419.38849:48 423.3963:24 423.41653:85 433.24066:12 443.38135:48 445.40222:611 447.41879:24 449.431:70 480.23886:12 498.26022:24 559.41333:83 577.41614:24 583.44537:12 585.427:81 603.42999:36 624.44189:24 642.43988:36 804…	6	6302	3877	4509	3260	2835	6383	5902	5320	5418	5744	8988	5808	5841	5375	3989	0.615202	0.715487	0.517296	0.449857	0.924644	0.833464	0.848817	0.89989	0.646195	0.649866	0.59802	0.443814
1871	13.819	960.743	PE 52:5|PE 30:1_22:4	[M-H]-	TRUE	13.29	960.743	C57H104NO8P	PE	PYRAGHYURBKAQT-UHFFFAOYSA-N	O=C(OCC(OC(=O)CCCCCCCCC=CCC=CCC=CCC=CCC)COP(=O)(O)OCCN)CCCCCCCCCCCCCCCCCC=CCCCCCCCCCC	410	2632.54	201217_TT1_Iclass_Saga_Ameba_2_16 hr_A_Neg	960.74274:35847 961.74609:33700 962.74945:11512	119.0351:10 140.01253:36 177.0842:12 196.03647:91 287.26785:24 305.2373:36 331.26285:805 333.26868:48 423.41467:36 447.4021:12 447.41992:66 449.43509:2721 450.43546:86 452.46936:24 469.5683:10 475.4476:69 477.46353:36 510.28897:48 528.31195:147 628.43439:12 628.45203:36 632.82977:10 646.47168:36 882.68701:36 897.66638:12 897.72101:48 957.58411:12 960.73999:3442	3	30209	35847	35243	25460	22764	31244	43664	39042	36925	39064	39777	44406	39447	31011	30601	1.18663	1.16664	0.842795	0.75355	1.39752	1.24958	1.18183	1.25029	1.11637	0.991704	0.779621	0.769314
1868	13.64	958.727	PE 52:6|PE 30:2_22:4	[M-H]-	TRUE	13.2	958.727	C57H102NO8P	PE	YDWNISNTEDKWSF-UHFFFAOYSA-N	O=C(OCC(OC(=O)CCCCCCCCC=CCC=CCC=CCC=CCC)COP(=O)(O)OCCN)CCCCCCCCCCCCCCCCCC=CCC=CCCCCCCC	310	4693.88	201217_TT1_Iclass_Saga_Ameba_8_0hr_0_Neg	958.72723:66158 959.73058:56568 960.73394:21445	78.95557:12 96.84615:10 140.0085:88 181.12556:10 196.03349:117 230.54308:10 253.20403:36 253.21295:216 279.23254:10 281.24854:60 303.22818:86 329.24344:231 331.26358:1412 333.27713:36 395.3721:12 421.40744:48 423.41812:158 445.40384:48 447.41745:4928 447.98468:24 448.42447:66 449.43262:1709 450.43295:60 473.41193:24 473.43329:83 475.43576:66 475.45413:103 508.26212:12 510.302:100 526.28815:80 528…	4	56250	58765	57269	50817	46229	66158	79217	65533	66063	76697	82770	76832	66252	61300	59921	1.04471	1.01812	0.903413	0.821849	1.19739	0.990553	0.998564	1.1593	0.928259	0.800435	0.740606	0.723946
1866	13.492	956.711	PE 52:7|PE 30:2_22:5	[M-H]-	TRUE	13.03	956.711	C57H100NO8P	PE	WTRWITBEIXQLNN-UHFFFAOYSA-N	O=C(OCC(OC(=O)CCCCCC=CCC=CCC=CCC=CCC=CCC)COP(=O)(O)OCCN)CCCCCCCCCCCCCCCCCC=CCC=CCCCCCCC	310	3058.93	201217_TT1_Iclass_Saga_Ameba_7_24 hr_C_Neg	956.71265:33427 957.716:36756 958.71936:13153	121.99802:10 140.00906:48 193.46442:12 196.03232:48 254.27374:10 279.21255:12 279.22897:36 285.25604:36 303.22452:36 311.24466:24 329.24475:929 330.2464:12 331.2598:60 395.37646:12 395.38205:24 445.37598:12 445.39969:117 447.41922:3757 448.42328:87 449.43143:73 452.25372:24 473.42603:89 475.44684:36 508.2515:12 508.27048:48 526.25482:12 526.26453:60 526.29028:203 620.47156:12 626.46448:48 632.475…	2	39727	38707	40508	35746	33729	44884	52767	47937	47294	53130	56133	51823	46536	42953	41675	0.974325	1.01966	0.899791	0.84902	1.17563	1.06802	1.05369	1.18372	0.923218	0.829031	0.765201	0.742433
1862	13.36	954.694	PE 52:8|PE 30:3_22:5	[M-H]-	TRUE	12.88	954.696	C57H98NO8P	PE	GZBPVYPABAHNGJ-UHFFFAOYSA-N	O=C(OCC(OC(=O)CCCCCC=CCC=CCC=CCC=CCC=CCC)COP(=O)(O)OCCN)CCCCCCCCCCCCCCC=CCC=CCC=CCCCCCCC	310	449.77	201217_TT1_Iclass_Saga_Ameba_QC_04_Neg	954.6955:7406 955.69885:5488 956.70221:3667	168.03712:10 196.03407:24 257.22971:24 277.2153:24 285.24866:12 303.22913:24 307.27536:10 329.24701:206 395.38733:48 445.39935:676 447.41296:95 449.42517:24 455.25821:10 471.42136:48 471.44269:12 473.42569:36 503.02142:10 508.30179:12 526.29315:48 573.16449:10 585.41711:24 642.42249:12 867.69116:48 876.68622:12 880.66785:76 880.70953:24 887.97638:10 928.68103:24 954.68707:748	7	7592	6932	7038	6109	5281	9442	9046	7992	8041	9347	12264	9226	8846	7385	7020	0.913066	0.927028	0.804663	0.695601	0.95806	0.846431	0.85162	0.989939	0.752283	0.721298	0.602169	0.572407
1181	8.576	762.529	PC 30:1|PC 16:0_14:1	[M+CH3COO]-	TRUE	8.41	762.529	C38H74NO8P	PC	XIVQWQSVYQCUSU-UHFFFAOYSA-N	O=C(OCC(OC(=O)CCCCCCCC=CCCCC)COP(=O)([O-])OCC[N+](C)(C)C)CCCCCCCCCCCCCCC	310	611.61	201217_TT1_Iclass_Saga_Ameba_14_16 hr_C_Neg	762.52844:8478 763.53179:6723 764.53515:2801	125.00066:5 168.03342:6 168.0407:24 172.87102:5 199.16689:18 224.0533:6 224.06381:18 225.18503:394 227.19885:423 253.21516:242 255.23152:445 258.41431:12 281.2366:6 281.24838:30 395.38516:6 432.24838:12 450.26489:24 452.28348:12 462.29013:18 478.28784:18 478.31549:12 480.3067:30 685.47504:6 688.48431:473 689.47534:12 697.84088:5 762.5174:39	2	6697	5572	7157	3429	4796	6309	8733	8470	5496	7819	9223	9026	10030	5629	7041	0.832014	1.06869	0.51202	0.716142	1.38421	1.34253	0.871136	1.23934	0.97864	1.0875	0.610322	0.763418
1171	8.209	760.512	PC 30:2|PC 12:0_18:2	[M+CH3COO]-	TRUE	8.02	760.513	C38H72NO8P	PC	PXSRIASFTWIQOT-UHFFFAOYSA-N	O=C(OCC(OC(=O)CCCCCCCC=CCC=CCCCCC)COP(=O)([O-])OCC[N+](C)(C)C)CCCCCCCCCCC	310	94.88	201217_TT1_Iclass_Saga_Ameba_12_16 hr_A_Neg	760.513:1645 761.51635:1503 762.51971:723	78.95803:12 199.15651:12 199.16245:102 224.06761:12 224.07391:12 225.18254:108 253.21712:66 279.19235:12 279.22751:87 283.25018:12 284.25266:24 296.21268:12 406.22906:10 460.28314:10 471.25458:24 504.28845:12 615.38812:10 686.46954:109 707.15063:10 760.54053:36	3	1051	1344	1225	995	566	1013	1645	1185	1225	886	1180	1861	1283	1516	579	1.27878	1.16556	0.946717	0.538535	1.62389	1.16979	1.20928	0.87463	1.57712	1.08729	1.28475	0.490678
1309	9.932	792.576	PC 32:0|PC 16:0_16:0	[M+CH3COO]-	TRUE	9.57	792.576	C40H80NO8P	PC	KILNVBDSWZSGLL-UHFFFAOYSA-N	O=C(OCC(OC(=O)CCCCCCCCCCCCCCC)COP(=O)([O-])OCC[N+](C)(C)C)CCCCCCCCCCCCCCC	310	288.1	201217_TT1_Iclass_Saga_Ameba_16_24 hr_B_Neg	792.57361:4208 793.57696:3106 794.58032:1662	78.9631:12 224.08035:12 227.19649:183 255.22914:472 281.2507:12 283.2645:68 331.27609:10 462.2699:12 480.28613:12 508.32803:24 531.36798:12 718.54297:386 792.5412:12 792.57281:36	2	1726	3409	3931	2724	2669	1674	5876	5067	3972	4208	2430	6579	6410	3740	3421	1.97509	2.27752	1.57822	1.54635	3.51016	3.02688	2.37276	2.51374	2.70741	2.63786	1.53909	1.40782
1299	9.205	790.561	PC 32:1|PC 16:0_16:1	[M+CH3COO]-	TRUE	9.09	790.56	C40H78NO8P	PC	QIBZFHLFHCIUOT-UHFFFAOYSA-N	O=C(OCC(OC(=O)CCCCCCCC=CCCCCCC)COP(=O)([O-])OCC[N+](C)(C)C)CCCCCCCCCCCCCCC	310	4177.71	201217_TT1_Iclass_Saga_Ameba_11_8 hr_C_Neg	790.56116:111973 791.56451:78400 792.56787:24876	168.04213:196 212.24399:10 224.06792:225 225.18283:218 227.19878:444 241.20428:12 241.20865:48 252.39844:12 253.21524:7672 254.21907:36 255.23161:6497 256.23941:36 258.32416:24 267.23611:36 281.2439:487 283.26242:88 359.77664:10 389.20905:60 391.21918:36 407.2233:24 412.42023:10 434.27133:24 452.25803:12 460.25684:12 460.27789:121 462.29163:122 474.29504:10 478.29868:188 480.30524:304 485.86432:1…	6	73852	58425	85386	38818	52508	68750	85080	102477	57959	90616	86546	79616	103879	72138	75658	0.791109	1.15618	0.525619	0.71099	1.23753	1.49057	0.84304	1.31805	0.919927	1.20027	0.833522	0.874194
1286	8.708	788.542	PC 32:2|PC 14:0_18:2	[M+CH3COO]-	TRUE	8.57	788.545	C40H76NO8P	PC	IWXJKHSPEQSQMD-UHFFFAOYSA-N	O=C(OCC(OC(=O)CCCCCCCC=CCC=CCCCCC)COP(=O)([O-])OCC[N+](C)(C)C)CCCCCCCCCCCCC	310	1874.11	201217_TT1_Iclass_Saga_Ameba_8_0hr_0_Neg	788.54309:20152 789.54644:11285 790.5498:4694	168.02898:12 224.05894:12 224.06946:80 225.18437:48 227.19821:1146 253.21237:666 279.22955:758 281.24084:36 434.26727:24 452.24789:12 452.27176:36 478.27594:48 486.29318:24 504.27856:12 504.30377:60 599.44434:10 714.50336:1095 715.51666:36 788.49939:12 788.54272:68	2	19984	32928	30048	17874	15742	20152	39776	33377	24120	29397	21468	36345	35160	24384	26143	1.64772	1.5036	0.894416	0.78773	1.9738	1.65626	1.1969	1.45876	1.69298	1.63779	1.13583	1.21777
1280	8.378	786.528	PC 32:3|PC 14:1_18:2	[M+CH3COO]-	TRUE	8.25	786.529	C40H74NO8P	PC	FLXFESILEUFIBE-UHFFFAOYSA-N	O=C(OCC(OC(=O)CCCCCCCC=CCC=CCCCCC)COP(=O)([O-])OCC[N+](C)(C)C)CCCCCCCC=CCCCC	310	308.7	201217_TT1_Iclass_Saga_Ameba_9_8 hr_A_Neg	786.52844:4452 787.53179:3478 788.53515:1432	152.99838:10 168.03851:36 224.0679:24 225.18703:335 227.19664:48 229.00911:10 241.00375:48 251.19571:12 253.21967:36 259.02618:24 277.20746:12 279.23489:165 295.23792:12 450.26309:24 486.30966:12 504.29852:48 618.47766:12 712.49146:286 774.23932:10 780.5517:251 786.55902:60	2	2019	3231	3655	2633	1838	1895	4420	3751	3097	2987	2274	4176	4063	3648	2790	1.6003	1.8103	1.30411	0.910352	2.33245	1.97942	1.6343	1.57625	1.83641	1.78672	1.60422	1.22691
1363	9.591	804.575	PC 33:1|PC 16:0_17:1	[M+CH3COO]-	TRUE	9.46	804.576	C41H80NO8P	PC	ASFWPRURQHKRSL-UHFFFAOYSA-N	O=C(OCC(OC(=O)CCCCCCCC=CCCCCCCC)COP(=O)([O-])OCC[N+](C)(C)C)CCCCCCCCCCCCCCC	310	734.75	201217_TT1_Iclass_Saga_Ameba_22_16 hr_A_Neg	804.57635:12602 805.5797:9429 806.58306:2853	159.1985:10 168.03629:36 224.06747:48 227.19833:12 239.19167:12 239.20251:12 241.21472:447 246.90698:10 253.20137:48 253.21477:173 254.21188:12 255.23338:417 263.46085:10 267.22876:572 269.24707:168 281.24341:432 283.26193:24 462.29401:24 471.06891:10 474.2883:24 478.30109:24 480.29843:64 492.32635:24 501.27048:10 506.33005:48 685.49585:10 730.53479:1023 731.53668:24 743.53613:24 744.54688:36 804…	2	11532	9327	12986	6786	9311	10468	13364	16853	10468	15888	11794	12602	17077	11334	15252	0.808793	1.12608	0.58845	0.807405	1.27665	1.60995	1	1.51777	1.06851	1.44794	0.960997	1.2932
1349	9.049	802.559	PC 33:2|PC 15:0_18:2	[M+CH3COO]-	TRUE	8.89	802.56	C41H78NO8P	PC	DGBYUHHIADYUMU-UHFFFAOYSA-N	O=C(OCC(OC(=O)CCCCCCCC=CCC=CCCCCC)COP(=O)([O-])OCC[N+](C)(C)C)CCCCCCCCCCCCCC	310	848.96	201217_TT1_Iclass_Saga_Ameba_17_24 hr_C_Neg	802.55969:14438 803.56304:11317 804.5664:4266	168.03427:12 168.04337:87 224.0587:12 224.06711:48 239.19992:12 241.21648:1202 246.98816:10 253.20984:36 255.22169:24 255.23291:60 265.19922:12 265.21292:60 277.22049:36 279.23157:879 448.27719:24 466.28796:85 486.28632:36 504.28415:12 504.30939:60 728.52332:1135 734.87134:10 802.55579:48	2	8349	10543	14961	6677	9474	7703	12981	15294	9492	15687	8182	11837	15571	10746	14279	1.26279	1.79195	0.799736	1.13475	1.68519	1.98546	1.23225	2.03648	1.44671	1.90308	1.31337	1.74517
1336	8.808	800.542	PC 33:3|PC 15:1_18:2	[M+CH3COO]-	TRUE	8.49	800.545	C41H76NO8P	PC	AZXQLWBKLPGTHN-UHFFFAOYSA-N	O=C(OCC(OC(=O)CCCCCCCC=CCC=CCCCCC)COP(=O)([O-])OCC[N+](C)(C)C)CCCCCCCC=CCCCCC	310	456.11	201217_TT1_Iclass_Saga_Ameba_23_16 hr_B_Neg	800.54315:5207 801.5465:4403 802.54986:2135	160.97154:10 196.03787:10 224.07468:12 239.20346:132 241.21568:216 277.21509:254 279.22147:48 279.22614:131 464.26529:12 464.28644:12 486.28922:24 726.46826:12 726.51367:389 727.49384:12 800.52209:24	0	5095	7689	6973	5785	3400	4727	7027	6216	5076	4920	3760	5170	5207	5742	3615	1.50913	1.3686	1.13543	0.667321	1.48657	1.315	1.07383	1.04083	1.375	1.38484	1.52713	0.961436
1331	8.482	798.528	PC 33:4|PC 15:1_18:3	[M+CH3COO]-	TRUE	8.36	798.529	C41H74NO8P	PC	OJUFULGONBEBHS-UHFFFAOYSA-N	O=C(OCC(OC(=O)CCCCCCCC=CCC=CCC=CCC)COP(=O)([O-])OCC[N+](C)(C)C)CCCCCCCC=CCCCCC	310	118.56	201217_TT1_Iclass_Saga_Ameba_QC_01_Neg	798.52411:1150 799.52746:1017 800.53082:676	227.19992:12 239.1955:48 246.62648:10 253.20758:24 275.19815:12 275.20514:12 277.21826:36 303.23712:10 523.36487:10 724.46692:24 724.49335:24	2	978	1897	1548	1231	648	958	1402	1361	1107	986	781	1112	970	1308	675	1.93967	1.58282	1.25869	0.662577	1.46347	1.42067	1.15553	1.02923	1.42382	1.242	1.67478	0.864277
1432	11.111	820.608	PC 34:0|PC 16:0_18:0	[M+CH3COO]-	TRUE	10.55	820.607	C42H84NO8P	PC	PZNPLUBHRSSFHT-UHFFFAOYSA-N	O=C(OCC(OC(=O)CCCCCCCCCCCCCCCCC)COP(=O)([O-])OCC[N+](C)(C)C)CCCCCCCCCCCCCCC	410	184.82	201217_TT1_Iclass_Saga_Ameba_15_24 hr_A_Neg	820.60834:5388 821.61169:3723 822.61505:1676	168.03624:12 224.08202:24 255.22643:357 266.46039:10 283.26163:337 462.28421:12 480.30072:36 490.32196:24 746.53052:59 746.56122:618 747.57019:36 770.56677:10 820.60986:48	8	1545	4640	5059	3567	2602	1545	6867	6847	5388	5322	1735	8062	8339	5767	3137	3.00324	3.27443	2.30874	1.68414	4.44466	4.43172	3.48738	3.44466	4.64669	4.80634	3.32392	1.80807
1422	10.068	818.592	PC 34:1|PC 16:0_18:1	[M+CH3COO]-	TRUE	9.76	818.592	C42H82NO8P	PC	WTJKGGKOPKCXLL-UHFFFAOYSA-N	O=C(OCC(OC(=O)CCCCCCCC=CCCCCCCCC)COP(=O)([O-])OCC[N+](C)(C)C)CCCCCCCCCCCCCCC	310	11136.4	201217_TT1_Iclass_Saga_Ameba_2_16 hr_A_Neg	818.59131:154738 819.59466:102187 820.59802:34188	78.96088:69 136.33003:10 152.99033:24 163.9362:12 168.04286:193 210.45744:10 224.06682:173 227.1998:36 242.07375:24 253.21414:1389 254.41048:36 255.23276:7513 256.2316:48 259.80508:24 267.23505:36 269.24649:36 280.34906:48 281.24753:8937 282.24411:60 283.26135:687 284.2662:24 307.94052:10 359.07315:10 417.21616:12 432.27789:36 434.22949:10 460.28305:36 462.29678:111 472.29718:10 478.27634:24 480.…	7	172248	154738	234210	112481	166478	154607	211249	273058	180654	273922	163137	205615	273411	195609	250026	0.898344	1.35973	0.653018	0.966502	1.36636	1.76614	1.16847	1.77173	1.26038	1.67596	1.19905	1.53261
1410	9.421	816.576	PC 34:2|PC 16:0_18:2	[M+CH3COO]-	TRUE	9.3	816.576	C42H80NO8P	PC	JLPULHDHAOZNQI-UHFFFAOYSA-N	O=C(OCC(OC(=O)CCCCCCCC=CCC=CCCCCC)COP(=O)([O-])OCC[N+](C)(C)C)CCCCCCCCCCCCCCC	310	15089.5	201217_TT1_Iclass_Saga_Ameba_7_24 hr_C_Neg	816.57599:268446 817.57934:175844 818.5827:53595	78.95942:101 152.99678:60 168.0405:587 170.91655:24 192.62532:10 224.06815:397 242.06853:36 242.08163:60 253.21773:447 254.41853:60 255.09958:24 255.23186:20288 256.23294:88 258.33118:24 261.21777:24 278.33765:70 278.35403:36 279.20944:42 279.23288:18684 280.23529:108 280.58548:24 281.24417:302 295.75461:10 391.22232:60 406.25555:24 406.28101:24 415.20731:24 415.21588:60 430.2796:24 448.82932:10 …	5	259718	281459	390894	202289	261559	253870	328775	400579	280423	389798	253968	310600	419549	306189	358251	1.08371	1.50507	0.778879	1.00709	1.29505	1.57789	1.10459	1.53542	1.22299	1.65198	1.20562	1.41061
1397	8.984	814.559	PC 34:3|PC 16:0_18:3	[M+CH3COO]-	TRUE	8.93	814.56	C42H78NO8P	PC	JMAYDGBZRHQJAT-UHFFFAOYSA-N	O=C(OCC(OC(=O)CCCCCCCC=CCC=CCC=CCC)COP(=O)([O-])OCC[N+](C)(C)C)CCCCCCCCCCCCCCC	310	1985.06	201217_TT1_Iclass_Saga_Ameba_QC_01_Neg	814.55957:41787 815.56292:29069 816.56628:10677	163.85394:10 168.04144:65 224.06944:77 227.20244:60 237.05167:10 253.21696:286 255.23335:1907 258.31238:24 277.21408:2651 277.56238:24 279.23218:252 281.24582:24 301.21481:24 305.24518:12 462.26459:12 462.28268:48 478.28351:24 480.29007:74 480.3085:154 484.25089:24 484.27869:60 502.28381:88 504.28961:12 504.30539:60 669.45258:24 740.52533:2638 741.49963:24 755.45013:24 755.49255:60 814.52582:12 8…	2	25099	35478	50843	25163	31271	25572	39763	52289	32845	53578	25256	36992	50531	37088	39802	1.41352	2.0257	1.00255	1.24591	1.55494	2.04478	1.28441	2.09518	1.46468	2.00075	1.46848	1.57594
1398	8.81	814.561	PC 34:3|PC 16:1_18:2	[M+CH3COO]-	TRUE	8.76	814.56	C42H78NO8P	PC	QJWDAOSZZYVBJZ-UHFFFAOYSA-N	O=C(OCC(OC(=O)CCCCCCCC=CCC=CCCCCC)COP(=O)([O-])OCC[N+](C)(C)C)CCCCCCCC=CCCCCCC	310	2477.46	201217_TT1_Iclass_Saga_Ameba_QC_04_Neg	814.56146:56163 815.56481:50067 816.56817:17259	160.5063:10 168.03984:99 208.3031:10 224.05891:36 224.06941:136 253.21457:2639 255.23093:24 277.19742:12 279.23187:2984 280.23428:36 296.89395:10 303.22748:24 460.28577:60 478.29132:190 486.27777:12 486.29013:48 491.66888:10 504.31015:128 558.31555:10 738.09888:24 740.52228:3016 741.53479:84 753.03394:10 755.49329:48 764.52063:24 814.53033:48 814.55835:106	2	39717	87705	67689	53442	25459	40242	77633	59491	52930	43214	32109	60846	46939	62816	29175	2.20825	1.70428	1.34557	0.64101	1.92915	1.47833	1.31529	1.07385	1.89498	1.46186	1.95634	0.908624
1390	8.492	812.545	PC 34:4|PC 16:1_18:3	[M+CH3COO]-	TRUE	8.57	812.545	C42H76NO8P	PC	MMUCLZZSNHBNFL-UHFFFAOYSA-N	O=C(OCC(OC(=O)CCCCCCCC=CCC=CCC=CCC)COP(=O)([O-])OCC[N+](C)(C)C)CCCCCCCC=CCCCCCC	310	587.77	201217_TT1_Iclass_Saga_Ameba_14_16 hr_C_Neg	812.54419:9316 813.54754:7782 814.5509:3742	168.03397:12 224.07085:48 225.18367:48 242.08655:10 251.18762:24 253.21378:572 277.21289:857 279.22861:36 305.23145:12 460.26892:12 460.27493:36 478.27716:24 484.28152:60 502.26141:12 502.28659:48 736.11414:12 738.50372:604 743.84192:10 812.55304:60	2	8944	18848	14684	10360	4879	8818	16421	12346	10837	8854	7034	12269	9530	13273	5784	2.10733	1.64177	1.15832	0.545505	1.86221	1.40009	1.22896	1.00408	1.74424	1.35485	1.88698	0.822292
1484	10.637	832.608	PC 35:1|PC 17:0_18:1	[M+CH3COO]-	TRUE	10.29	832.607	C43H84NO8P	PC	SXNXGNVZTLZDHE-UHFFFAOYSA-N	O=C(OCC(OC(=O)CCCCCCCC=CCCCCCCCC)COP(=O)([O-])OCC[N+](C)(C)C)CCCCCCCCCCCCCCCC	310	415.64	201217_TT1_Iclass_Saga_Ameba_23_16 hr_B_Neg	832.60638:8972 833.60973:6144 834.61309:2403	154.68341:10 168.04018:36 205.03671:10 224.06561:36 253.22171:24 255.23138:48 267.23129:402 269.24963:386 274.31476:10 281.23187:24 281.24365:437 283.26215:154 295.24979:12 295.25943:60 309.28265:24 466.27722:10 476.30807:24 488.30484:24 490.33539:12 494.31549:71 506.32074:48 758.5722:851 773.52844:24 832.58856:63	2	7979	5936	7623	4196	4824	7321	8694	9861	6667	8595	7124	7946	8972	7131	6688	0.743953	0.955383	0.52588	0.604587	1.18754	1.34695	0.910668	1.17402	1.11538	1.2594	1.00098	0.938798
1473	9.865	830.592	PC 35:2|PC 17:0_18:2	[M+CH3COO]-	TRUE	9.64	830.592	C43H82NO8P	PC	ZSKWZJYUVZYDQU-UHFFFAOYSA-N	O=C(OCC(OC(=O)CCCCCCCC=CCC=CCCCCC)COP(=O)([O-])OCC[N+](C)(C)C)CCCCCCCCCCCCCCCC	310	697.4	201217_TT1_Iclass_Saga_Ameba_2_16 hr_A_Neg	830.59174:14286 831.59509:10369 832.59845:3436	159.80067:10 168.04306:48 224.05656:12 224.06497:36 236.11227:10 255.22633:36 261.21899:12 267.22845:99 269.24448:794 277.21609:12 279.22952:1137 280.23425:24 281.24786:60 289.37244:10 307.259:24 447.39642:10 476.31741:36 486.31586:24 494.3157:95 504.30487:60 743.53748:24 756.48749:12 756.55701:1335 757.58044:36 770.57764:24 830.5827:83	2	13449	14286	19320	9366	9291	13804	16237	19143	12476	17002	13457	13660	16706	14395	12535	1.06224	1.43654	0.696409	0.690832	1.17625	1.38677	0.903796	1.23167	1.01509	1.24144	1.0697	0.931485
1458	9.153	828.575	PC 35:3|PC 17:1_18:2	[M+CH3COO]-	TRUE	9.1	828.576	C43H80NO8P	PC	UJXPBTXUYBVHBS-UHFFFAOYSA-N	O=C(OCC(OC(=O)CCCCCCCC=CCC=CCCCCC)COP(=O)([O-])OCC[N+](C)(C)C)CCCCCCCC=CCCCCCCC	310	385.1	201217_TT1_Iclass_Saga_Ameba_2_16 hr_A_Neg	828.57513:11442 829.57848:8527 830.58184:3701	152.99928:12 224.0609:12 241.21669:36 253.22128:36 267.21484:35 267.2309:874 269.25156:48 277.20456:12 277.2186:66 279.23203:796 281.23862:36 305.22787:12 445.39496:12 461.39871:36 474.2981:24 486.30066:48 492.30527:60 502.15781:10 504.29572:36 583.42053:24 754.47412:12 754.54742:833 755.54242:48 768.53778:36 778.5274:24 828.51337:12 828.56592:60	2	5890	11442	11407	7359	4905	5516	9796	9331	7830	8631	4806	8065	8970	8671	6644	1.94261	1.93667	1.24941	0.832767	1.77592	1.69162	1.41951	1.56472	1.67811	1.86642	1.8042	1.38244
1448	8.75	826.557	PC 35:4|PC 17:1_18:3	[M+CH3COO]-	TRUE	8.89	826.56	C43H78NO8P	PC	SBSLJONYGWEPSB-UHFFFAOYSA-N	O=C(OCC(OC(=O)CCCCCCCC=CCC=CCC=CCC)COP(=O)([O-])OCC[N+](C)(C)C)CCCCCCCC=CCCCCCCC	310	75.6	201217_TT1_Iclass_Saga_Ameba_16_24 hr_B_Neg	826.55951:1464 827.56286:1164 828.56622:581	96.97079:10 224.06627:10 227.19499:24 263.19534:12 263.20218:12 265.22357:12 267.2366:72 277.21268:114 279.22607:36 303.23367:24 474.27127:10 492.30591:24 649.37366:10 750.08148:10 752.50134:66 752.52441:121 766.51166:12	2	1361	2506	1999	1639	894	1326	2262	1734	1640	1464	1008	1604	1537	1924	1060	1.84129	1.46877	1.20426	0.65687	1.70588	1.30769	1.2368	1.10407	1.59127	1.5248	1.90873	1.05159
1550	11.217	848.64	PC 36:0|PC 18:0_18:0	[M+CH3COO]-	TRUE	11.59	848.639	C44H88NO8P	PC	NRJAVPSFFCBXDT-UHFFFAOYSA-N	O=C(OCC(OC(=O)CCCCCCCCCCCCCCCCC)COP(=O)([O-])OCC[N+](C)(C)C)CCCCCCCCCCCCCCCCC	310	780.7	201217_TT1_Iclass_Saga_Ameba_21_8 hr_C_Neg	848.6427:6347 849.64605:2774 850.64941:1403	78.95521:10 124.99165:24 163.01765:12 168.03766:24 179.01898:24 224.07309:24 255.22583:109 255.23256:141 281.24484:611 282.25082:341 283.25391:264 284.26584:130 285.26535:66 309.25668:12 309.28137:60 310.27692:36 311.29391:68 347.1669:10 391.25327:36 405.1279:10 445.25354:12 445.27133:48 447.26978:60 447.2876:88 459.91122:12 463.27054:24 465.29684:24 489.31442:24 490.31155:36 492.3338:24 508.3229…	4	7876	4735	6184	3836	3910	7434	5981	7438	5254	6817	5814	6686	6029	7056	6654	0.601193	0.78517	0.487049	0.496445	0.804547	1.00054	0.706753	0.917003	1.14998	1.03698	1.21362	1.14448
1542	11.279	846.624	PC 36:1|PC 18:0_18:1	[M+CH3COO]-	TRUE	10.67	846.623	C44H86NO8P	PC	ATHVAWFAEPLPPQ-UHFFFAOYSA-N	O=C(OCC(OC(=O)CCCCCCCC=CCCCCCCCC)COP(=O)([O-])OCC[N+](C)(C)C)CCCCCCCCCCCCCCCCC	410	4348.8	201217_TT1_Iclass_Saga_Ameba_26_24 hr_B_Neg	846.62335:60490 847.6267:36107 848.63006:16205	168.04257:88 206.05363:12 224.07481:71 253.21815:24 255.23006:365 281.24704:3679 283.26083:2246 297.28021:10 309.2764:645 426.93292:10 434.29886:36 451.44775:12 480.29428:36 488.30359:60 490.33102:67 506.28476:12 506.31317:88 508.31116:24 508.33966:268 523.29309:12 725.5802:10 770.08441:24 772.59094:5569 773.58612:60 773.59784:81 776.88446:24 787.53839:48 846.62292:240	2	80547	51455	55283	35443	30678	70489	81333	78252	64200	68081	73143	78279	77433	72537	60490	0.63882	0.686345	0.440029	0.380871	1.15384	1.11013	0.91078	0.965839	1.07022	1.05865	0.991715	0.82701
1533	10.385	844.607	PC 36:2|PC 18:0_18:2	[M+CH3COO]-	TRUE	9.89	844.607	C44H84NO8P	PC	FORFDCPQKJHEBF-UHFFFAOYSA-N	O=C(OCC(OC(=O)CCCCCCCC=CCC=CCCCCC)COP(=O)([O-])OCC[N+](C)(C)C)CCCCCCCCCCCCCCCCC	310	6463.69	201217_TT1_Iclass_Saga_Ameba_16_24 hr_B_Neg	844.60754:110864 845.61089:72963 846.61425:22530	78.95937:60 168.04208:182 206.06105:10 224.06779:198 242.08124:36 255.23145:371 259.73361:10 278.32782:24 279.23007:6450 280.23715:70 281.24606:451 283.26221:4652 284.26471:60 286.4769:24 307.25946:602 309.27283:36 415.21222:12 419.23456:12 419.26041:36 430.28168:24 475.57309:10 480.29547:48 486.26605:12 486.28772:98 488.29855:24 490.30112:12 490.32907:137 504.31082:180 508.34079:366 514.31714:24…	5	169622	112108	109910	81744	59640	172674	140606	128330	113695	110864	172120	130799	123714	135025	100611	0.660928	0.64797	0.481919	0.351605	0.814286	0.743192	0.658437	0.642042	0.759929	0.718766	0.784482	0.58454
1519	9.713	842.59	PC 36:3|PC 16:0_20:3	[M+CH3COO]-	TRUE	9.59	842.592	C44H82NO8P	PC	FHYXYDNOQOCPNC-UHFFFAOYSA-N	O=C(OCC(OC(=O)CCCCCCCCCC=CCC=CCC=CCC)COP(=O)([O-])OCC[N+](C)(C)C)CCCCCCCCCCCCCCC	310	3330.4	201217_TT1_Iclass_Saga_Ameba_26_24 hr_B_Neg	842.59076:57928 843.59411:36479 844.59747:12399	161.61389:10 168.04497:163 183.00542:10 224.05878:36 242.08942:12 253.21455:48 255.23093:2898 256.22977:36 264.78369:10 277.21854:230 279.23666:552 281.25034:385 283.26178:234 304.24527:24 305.24744:3216 307.26651:48 362.81494:10 462.29446:77 480.3082:168 504.30508:36 506.32751:60 512.31433:48 522.20056:10 530.30164:24 530.33075:115 766.08429:70 768.55316:5308 769.55353:66 783.52063:48 792.51978:…	2	65994	62725	70834	45626	41406	63035	69351	75768	60293	69650	63105	59784	70417	61165	57928	0.950465	1.07334	0.691366	0.627421	1.1002	1.202	0.9565	1.10494	0.947373	1.11587	0.969258	0.917962
1520	9.536	842.592	PC 36:3|PC 18:1_18:2	[M+CH3COO]-	TRUE	9.33	842.592	C44H82NO8P	PC	GDWULUGDXGHJIJ-UHFFFAOYSA-N	O=C(OCC(OC(=O)CCCCCCCC=CCC=CCCCCC)COP(=O)([O-])OCC[N+](C)(C)C)CCCCCCCC=CCCCCCCCC	310	3622.19	201217_TT1_Iclass_Saga_Ameba_14_16 hr_C_Neg	842.59149:66882 843.59484:49515 844.5982:16746	168.03178:24 168.04088:155 224.06827:214 227.20334:48 242.07947:12 253.21768:65 255.23405:120 277.2146:12 279.2327:4710 280.23508:48 281.24869:3414 281.91287:24 296.73755:10 303.22577:65 305.24551:107 307.26456:48 333.27701:48 415.20053:12 484.03342:10 486.29333:60 488.30728:80 504.27866:12 504.30704:146 506.32632:217 519.27173:10 550.38092:12 766.07648:24 768.5531:7121 769.54181:94 772.77686:24 …	2	54148	112570	90984	80097	43302	47911	100684	79080	89617	67296	37513	85032	70484	89258	50097	2.07893	1.68028	1.47922	0.799697	2.10148	1.65056	1.87049	1.4046	2.26673	1.87892	2.37939	1.33546
1508	9.358	840.576	PC 36:4|PC 16:0_20:4	[M+CH3COO]-	TRUE	9.09	840.576	C44H80NO8P	PC	JAVWFBAAZSHHAD-UHFFFAOYSA-N	O=C(OCC(OC(=O)CCCCCCC=CCC=CCC=CCC=CCC)COP(=O)([O-])OCC[N+](C)(C)C)CCCCCCCCCCCCCCC	310	2624.87	201217_TT1_Iclass_Saga_Ameba_14_16 hr_C_Neg	840.57751:46260 841.58086:34712 842.58422:11680	78.96021:36 158.17247:10 168.04115:104 205.19444:36 217.19928:10 224.06862:69 242.08641:12 255.22998:2859 259.23923:147 267.22522:10 279.2261:24 303.23358:2191 304.23895:24 462.27933:12 462.28839:60 471.79462:10 480.30801:273 510.27002:12 510.30173:82 528.29895:142 766.53619:3742 767.54303:87 781.5036:60 840.56445:105 840.60107:85	2	17845	32651	51151	27214	45189	18508	34268	47903	41196	67624	18625	37000	55195	47489	64775	1.8297	2.86641	1.52502	2.53231	1.85152	2.58823	2.22585	3.65377	1.98658	2.96349	2.54974	3.47785
1510	9.022	840.578	PC 36:4|PC 18:2_18:2	[M+CH3COO]-	TRUE	8.93	840.576	C44H80NO8P	PC	FVXDQWZBHIXIEJ-UHFFFAOYSA-N	O=C(OCC(OC(=O)CCCCCCCC=CCC=CCCCCC)COP(=O)([O-])OCC[N+](C)(C)C)CCCCCCCC=CCC=CCCCCC	310	3267.09	201217_TT1_Iclass_Saga_Ameba_12_16 hr_A_Neg	840.57635:82440 841.5797:59416 842.58306:20850	152.98842:12 168.04083:209 207.20576:10 224.06857:91 236.18065:10 253.21373:894 277.2153:440 278.34283:48 279.2334:9562 280.22876:36 281.24234:487 301.22336:24 305.24396:744 371.8739:10 415.22803:60 430.25705:12 460.27908:24 472.65924:10 478.28146:75 484.27664:12 484.29517:12 486.2926:265 492.5463:10 502.2691:24 502.28482:36 504.30954:384 506.332:36 508.24774:10 530.28027:12 530.32556:60 693.4368…	2	36131	105861	81228	73198	29725	35373	82440	59440	66574	48367	25858	70871	51602	80131	33852	2.92992	2.24815	2.02591	0.822701	2.33059	1.68038	1.88206	1.36734	2.74078	1.99559	3.09889	1.30915
1501	8.637	838.563	PC 36:5|PC 18:2_18:3	[M+CH3COO]-	TRUE	8.78	838.56	C44H78NO8P	PC	HZGAVPNEGHQJID-UHFFFAOYSA-N	O=C(OCC(OC(=O)CCCCCCCC=CCC=CCC=CCC)COP(=O)([O-])OCC[N+](C)(C)C)CCCCCCCC=CCC=CCCCCC	310	1147.87	201217_TT1_Iclass_Saga_Ameba_4_16 hr_C_Neg	838.5603:25961 839.56365:20653 840.56701:9002	168.03905:60 206.04973:10 224.06442:36 249.05884:10 253.21603:225 268.2084:10 277.21539:1313 279.23114:1152 280.23117:24 299.27292:10 303.22675:157 415.45416:10 460.28229:24 484.27066:48 486.2959:48 502.28821:118 504.28769:24 504.31607:73 528.30432:24 762.07391:24 764.52081:1711 765.5224:48 779.47656:24 788.5116:12 788.5589:36 838.51532:12 838.56:84	4	15113	44754	32739	27508	9062	15589	33866	23711	25968	17382	11253	26703	20981	32437	11852	2.96129	2.16628	1.82015	0.599616	2.17243	1.52101	1.66579	1.11502	2.37297	1.86448	2.88252	1.05323
1495	8.451	836.547	PC 36:6|PC 16:1_20:5	[M+CH3COO]-	TRUE	8.56	836.545	C44H76NO8P	PC	IITWSVMUNFGFQI-UHFFFAOYSA-N	O=C(OCC(OC(=O)CCCC=CCC=CCC=CCC=CCC=CCC)COP(=O)([O-])OCC[N+](C)(C)C)CCCCCCCC=CCCCCCC	310	129.87	201217_TT1_Iclass_Saga_Ameba_26_24 hr_B_Neg	836.54395:1666 837.5473:1352 838.55066:782	153.00249:10 225.18594:10 251.20799:12 253.21413:162 255.2305:24 261.99963:12 262.00192:12 299.2442:12 301.21411:99 439.21585:10 460.29504:24 526.29395:12 732.41046:10 762.50146:214 786.56317:24 836.55481:24	4	1953	3782	3086	2470	1440	2091	3366	2560	2731	2221	1936	2421	2200	3136	1666	1.93651	1.58013	1.26472	0.737327	1.60976	1.22429	1.30607	1.06217	1.25052	1.13636	1.61983	0.860537
1643	10.785	870.622	PC 38:3|PC 18:0_20:3	[M+CH3COO]-	TRUE	10.39	870.623	C46H86NO8P	PC	LLUINWFQEIMZRU-UHFFFAOYSA-N	O=C(OCC(OC(=O)CCCCCCCCCC=CCC=CCC=CCC)COP(=O)([O-])OCC[N+](C)(C)C)CCCCCCCCCCCCCCCCC	310	1360.38	201217_TT1_Iclass_Saga_Ameba_QC_03_Neg	870.62201:22532 871.62536:16260 872.62872:6839	168.0365:12 168.04195:36 206.05284:10 224.07184:105 253.22607:12 255.22903:36 277.20712:12 279.23926:36 283.26202:921 304.28461:24 305.24512:1879 306.25137:36 323.65884:10 333.26392:24 333.27673:164 395.37439:12 434.32623:10 480.30447:24 490.3071:36 503.34338:10 508.34372:135 512.3103:24 530.3233:48 796.58453:1937 797.57916:48 811.53723:48 870.61658:122 870.64972:89	2	27332	17107	15534	11241	7425	31477	22584	19929	16960	17576	31514	21029	19965	21077	14581	0.625896	0.568345	0.411276	0.27166	0.717476	0.633129	0.538806	0.558376	0.667291	0.633528	0.668814	0.462683
1642	9.819	870.607	PC 38:3|PC 18:1_20:2	[M+CH3COO]-	TRUE	10.01	870.623	C46H86NO8P	PC	MGYXVNKVMWUCEN-UHFFFAOYSA-N	O=C(OCC(OC(=O)CCCCCCCCCC=CCC=CCCCCC)COP(=O)([O-])OCC[N+](C)(C)C)CCCCCCCC=CCCCCCCCC	310	57.61	201217_TT1_Iclass_Saga_Ameba_1_0hr_0_Neg	870.60687:1401 871.61022:687 872.61358:542	203.98618:10 279.22464:12 280.23642:36 281.24298:48 305.24954:24 307.25388:24 333.26862:12 411.37109:12 448.41785:60 749.50757:24 794.57062:24 796.55402:48 870.62219:36	0	1401	2510	2135	1977	1111	1355	2321	2021	2320	1884	1099	2088	1915	2306	1467	1.79158	1.52391	1.41113	0.793005	1.71292	1.49151	1.71218	1.39041	1.89991	1.74249	2.09827	1.33485
1634	10.021	868.606	PC 38:4|PC 16:0_22:4	[M+CH3COO]-	TRUE	9.68	868.607	C46H84NO8P	PC	HUAVKOMRGUBYMK-UHFFFAOYSA-N	O=C(OCC(OC(=O)CCCCCCCCC=CCC=CCC=CCC=CCC)COP(=O)([O-])OCC[N+](C)(C)C)CCCCCCCCCCCCCCC	310	228.76	201217_TT1_Iclass_Saga_Ameba_18_0hr_0_Neg	868.60901:6099 869.61236:4401 870.61572:1756	140.00571:5 168.03542:30 224.05806:6 239.2666:5 255.23232:167 279.22397:30 279.22867:44 281.24228:98 283.25842:12 303.22412:30 303.22656:50 305.24387:188 331.24149:18 331.2645:387 333.27289:18 409.3399:6 409.35977:74 436.10229:5 462.28354:6 473.42831:12 476.26968:6 480.30008:30 506.297:6 512.29633:6 530.28644:6 538.34229:12 794.5722:553 795.56158:18 868.63275:89	2	6894	7108	7818	6427	5918	7261	7726	7194	7859	8679	6099	6702	8017	9497	7763	1.03104	1.13403	0.93226	0.858428	1.06404	0.990773	1.08236	1.19529	1.09887	1.31448	1.55714	1.27283
1636	10.328	868.609	PC 38:4|PC 18:0_20:4	[M+CH3COO]-	TRUE	9.69	868.607	C46H84NO8P	PC	HAKKEJDMTIQLJH-UHFFFAOYSA-N	O=C(OCC(OC(=O)CCCCCCC=CCC=CCC=CCC=CCC)COP(=O)([O-])OCC[N+](C)(C)C)CCCCCCCCCCCCCCCCC	410	710.92	201217_TT1_Iclass_Saga_Ameba_QC_01_Neg	868.60846:12075 869.61181:8329 870.61517:4578	82.06801:10 205.19312:12 217.1277:10 224.0737:36 259.24045:78 269.24487:24 279.24631:24 283.25732:480 290.67081:10 303.23285:1023 331.24304:12 331.26346:24 490.32379:36 504.29291:10 508.33865:116 510.30893:24 528.30969:24 792.03058:12 794.57257:973 795.55804:36 868.55896:12 868.60858:75	2	10598	10145	10099	8520	7273	11498	12401	11121	11468	11800	12094	12142	11417	13064	11101	0.957256	0.952916	0.803925	0.686262	1.07854	0.967212	0.997391	1.02627	1.00397	0.944022	1.08021	0.917893
1635	9.813	868.608	PC 38:4|PC 18:1_20:3	[M+CH3COO]-	TRUE	9.67	868.607	C46H84NO8P	PC	JNKAOGSDBBXHEP-UHFFFAOYSA-N	O=C(OCC(OC(=O)CCCCCCCCCC=CCC=CCC=CCC)COP(=O)([O-])OCC[N+](C)(C)C)CCCCCCCC=CCCCCCCCC	310	648.97	201217_TT1_Iclass_Saga_Ameba_13_16 hr_B_Neg	868.6073:12535 869.61065:9613 870.61401:3915	224.05965:12 224.06595:48 234.01079:10 253.21761:90 255.23174:48 277.20996:36 279.22101:48 281.24405:590 283.25781:48 301.20316:10 305.2457:937 307.25739:36 309.27319:60 321.48895:10 330.2453:24 333.27222:48 488.293:12 488.30231:36 506.32132:76 512.28265:12 525.49982:10 530.3114:36 530.34692:36 794.57092:1289 795.5603:36 809.53674:36 868.59418:66	2	8138	15883	13694	11787	6607	7645	14668	12535	13738	12360	6024	13294	11693	15563	8748	1.95171	1.68272	1.44839	0.81187	1.91864	1.63963	1.79699	1.61674	2.20684	1.94107	2.5835	1.45219
1627	9.494	866.591	PC 38:5|PC 16:0_22:5	[M+CH3COO]-	TRUE	9.18	866.592	C46H82NO8P	PC	ARDJUHDXABDVFH-UHFFFAOYSA-N	O=C(OCC(OC(=O)CCCCCC=CCC=CCC=CCC=CCC=CCC)COP(=O)([O-])OCC[N+](C)(C)C)CCCCCCCCCCCCCCC	310	588.98	201217_TT1_Iclass_Saga_Ameba_23_16 hr_B_Neg	866.58948:13976 867.59283:10630 868.59619:4232	168.03703:60 195.12903:10 215.17448:10 224.06418:36 243.01529:10 255.22765:597 259.24139:36 269.96255:10 281.24448:240 285.26028:48 303.23129:460 329.24417:676 331.26691:24 462.29251:24 480.30923:82 506.30011:12 506.30957:48 528.31989:24 536.31854:24 554.31555:36 792.55981:1412 793.55981:36 807.52271:24 866.56592:48 866.58655:60	2	8055	15115	16240	14712	13573	7834	13455	13690	15404	16852	7002	13177	13976	16312	15720	1.87647	2.01614	1.82644	1.68504	1.71751	1.74751	1.9663	2.15114	1.88189	1.996	2.32962	2.24507
1628	9.234	866.591	PC 38:5|PC 18:2_20:3	[M+CH3COO]-	TRUE	9.15	866.592	C46H82NO8P	PC	LSNIXSHXTMSKGF-UHFFFAOYSA-N	O=C(OCC(OC(=O)CCCCCCCCCC=CCC=CCC=CCC)COP(=O)([O-])OCC[N+](C)(C)C)CCCCCCCC=CCC=CCCCCC	310	901.02	201217_TT1_Iclass_Saga_Ameba_11_8 hr_C_Neg	866.59338:11710 867.59673:9267 868.60009:3862	168.03799:36 224.06726:48 253.20557:12 253.21002:68 267.23761:12 277.21136:48 279.22946:628 281.25015:91 283.56403:10 303.23224:72 305.24466:813 307.26373:48 329.23236:12 486.29922:36 504.30362:48 512.29694:12 512.30646:24 528.31409:12 530.31293:60 792.5481:1222 793.55206:36 863.86987:10 866.59064:110	2	9358	21687	15914	15342	6250	9444	17683	12346	15323	11466	6768	13461	11272	18764	8197	2.31748	1.70058	1.63945	0.667878	1.87241	1.30729	1.62251	1.2141	1.98892	1.66548	2.77246	1.21114
1618	8.971	864.578	PC 38:6|PC 18:2_20:4	[M+CH3COO]-	TRUE	8.99	864.576	C46H80NO8P	PC	RUHBZJXWUDKAMZ-UHFFFAOYSA-N	O=C(OCC(OC(=O)CCCCCCC=CCC=CCC=CCC=CCC)COP(=O)([O-])OCC[N+](C)(C)C)CCCCCCCC=CCC=CCCCCC	310	368.55	201217_TT1_Iclass_Saga_Ameba_25_24 hr_A_Neg	864.5769:10458 865.58025:8943 866.58361:3718	164.12856:5 168.0374:30 205.18855:6 221.16219:5 224.06471:18 253.21637:61 257.22336:12 259.23978:46 277.21109:18 279.22919:679 281.24518:95 291.22546:5 301.16785:6 301.2117:62 303.23206:632 305.23956:18 329.21954:6 329.2399:43 465.21661:5 486.29669:18 504.27905:6 504.3074:56 510.2728:6 510.29498:18 526.29395:18 528.29871:42 703.39789:5 787.99286:12 790.54016:1071 791.54681:18 805.48016:18 864.582…	2	2960	11125	9413	9502	5085	2668	8376	6448	9494	6878	2479	7678	6329	10458	4984	3.75845	3.18007	3.21014	1.71791	3.13943	2.41679	3.55847	2.57796	3.09722	2.55305	4.21864	2.01049
1619	8.805	864.578	PC 38:6|PC 18:2_20:4	[M+CH3COO]-	TRUE	8.99	864.576	C46H80NO8P	PC	RUHBZJXWUDKAMZ-UHFFFAOYSA-N	O=C(OCC(OC(=O)CCCCCCC=CCC=CCC=CCC=CCC)COP(=O)([O-])OCC[N+](C)(C)C)CCCCCCCC=CCC=CCCCCC	310	129.36	201217_TT1_Iclass_Saga_Ameba_8_0hr_0_Neg	864.57819:2678 865.58154:2834 866.5849:1268	224.05901:12 253.21468:36 277.19986:12 277.21622:117 277.23026:12 279.22964:115 303.22513:103 305.23996:97 327.28464:24 329.2453:60 504.30392:24 528.29828:12 530.32617:24 790.53064:393 790.57404:110 864.57593:36	4	2526	6185	4452	9439	2021	2678	4939	3710	4006	2763	1836	3602	3200	5441	2438	2.44854	1.76247	3.73674	0.800079	1.84429	1.38536	1.49589	1.03174	1.96187	1.74292	2.96351	1.32789
1608	8.593	862.561	PC 38:7|PC 18:2_20:5	[M+CH3COO]-	TRUE	8.68	862.56	C46H78NO8P	PC	HRBNRYBXXRPMKP-UHFFFAOYSA-N	O=C(OCC(OC(=O)CCCC=CCC=CCC=CCC=CCC=CCC)COP(=O)([O-])OCC[N+](C)(C)C)CCCCCCCC=CCC=CCCCCC	310	373.74	201217_TT1_Iclass_Saga_Ameba_26_24 hr_B_Neg	862.56226:4226 863.56561:4290 864.56897:2053	168.04097:12 224.06882:24 253.20287:6 255.23712:6 257.22324:53 277.21564:110 279.23373:188 282.25577:12 283.2612:12 301.17014:6 301.21399:186 303.22461:49 461.25595:6 486.28098:12 486.30576:12 502.29507:18 504.31665:33 508.27704:12 518.28412:5 526.2937:18 770.59576:6 788.5166:337 789.54559:12 803.4892:12 862.56055:34	2	2602	9948	8222	8122	3602	2514	7599	5722	7475	6246	1976	6384	5447	10008	4226	3.82321	3.15988	3.12145	1.38432	3.02267	2.27605	2.97335	2.48449	3.23077	2.75658	5.06478	2.13866
1739	12.019	898.656	PC 40:3|PC 18:0_22:3	[M+CH3COO]-	TRUE	11.52	898.654	C48H90NO8P	PC	ISCOBNWTWBSGJN-UHFFFAOYSA-N	O=C(OCC(OC(=O)CCCCCCCCC=CCC=CCC=CCCCCC)COP(=O)([O-])OCC[N+](C)(C)C)CCCCCCCCCCCCCCCCC	310	93.49	201217_TT1_Iclass_Saga_Ameba_8_0hr_0_Neg	898.65637:3794 899.65972:2950 900.66308:1261	170.59148:3 224.07597:8 275.19867:3 279.23218:16 281.23169:8 283.26196:123 332.22696:4 333.27924:419 410.3812:4 434.28528:4 437.39716:27 438.4046:20 439.3985:16 490.3071:4 495.7392:3 508.31842:20 508.34058:39 540.35809:8 558.36243:12 821.94647:8 824.62061:389 825.61646:16 839.56854:16 840.59778:8 898.66962:61 898.6864:73	0	3107	1621	1405	975	679	3794	2272	1707	1526	1515	3335	1962	1736	2055	1086	0.521725	0.452205	0.313808	0.218539	0.59884	0.449921	0.402214	0.399315	0.588306	0.52054	0.616192	0.325637
1918	13.649	984.758	PC 46:2|PC 28:0_18:2	[M+CH3COO]-	TRUE	13.41	984.764	C54H104NO8P	PC	IUGQDTZIJBRHKH-UHFFFAOYSA-N	O=C(OCC(OC(=O)CCCCCCCC=CCC=CCCCCC)COP(=O)([O-])OCC[N+](C)(C)C)CCCCCCCCCCCCCCCCCCCCCCCCCCC	310	385.21	201217_TT1_Iclass_Saga_Ameba_QC_CEupNeg_03	984.76038:4596 985.76373:4636 986.76709:2024	108.79187:10 168.04015:24 224.0614:36 242.08771:10 253.20383:24 277.23062:10 279.22766:440 281.24835:36 303.21329:12 329.25592:12 357.28342:24 422.40466:24 423.41492:356 445.41241:12 447.4201:48 449.42636:48 450.4386:120 473.4299:48 475.44156:97 630.487:24 648.50336:24 910.71472:81 910.72742:142 915.27808:10 984.74896:36	4	5856	3356	4463	2722	2666	7686	4557	3939	2644	3998	8335	2954	3465	2612	2609	0.573087	0.762124	0.464822	0.45526	0.592896	0.51249	0.344002	0.520167	0.354409	0.415717	0.313377	0.313017
1916	13.403	982.746	PC 46:3|PC 16:1_30:2	[M+CH3COO]-	TRUE	13.19	982.748	C54H102NO8P	PC	NGAIHIJWNWAWBG-UHFFFAOYSA-N	O=C(OCC(OC(=O)CCCCCCCCCCCCCCCCCC=CCC=CCCCCCCC)COP(=O)([O-])OCC[N+](C)(C)C)CCCCCCCC=CCCCCCC	310	522.07	201217_TT1_Iclass_Saga_Ameba_18_0hr_0_Neg	982.74561:14300 983.74896:17168 984.75232:7520	168.04085:24 224.07484:24 253.2159:866 277.20352:12 277.21756:36 279.23566:435 280.23572:24 303.22653:12 303.23877:36 389.22372:12 395.38141:36 415.22208:12 421.37961:60 421.39401:242 445.38412:12 445.39893:24 447.42142:293 460.26675:12 460.27277:36 478.27811:24 489.33652:24 583.42798:12 646.46576:36 654.49512:36 672.49585:60 904.66138:105 905.66644:36 908.67218:214 908.71027:2873 909.70483:64 91…	4	8993	4495	5912	3539	3788	11568	5665	6671	4253	5787	14300	4505	4460	4044	3709	0.499833	0.6574	0.393528	0.421217	0.489713	0.576677	0.367652	0.500259	0.315035	0.311888	0.282797	0.259371
1954	13.629	1010.77	PC 48:3|PC 30:1_18:2	[M+CH3COO]-	TRUE	13.37	1010.78	C56H106NO8P	PC	BVXGFUKYGHXPSQ-UHFFFAOYSA-N	O=C(OCC(OC(=O)CCCCCCCC=CCC=CCCCCC)COP(=O)([O-])OCC[N+](C)(C)C)CCCCCCCCCCCCCCCCCC=CCCCCCCCCCC	310	332.18	201217_TT1_Iclass_Saga_Ameba_8_0hr_0_Neg	1010.78009:4235 1011.78344:4245 1012.7868:1892	279.23254:236 281.24619:60 303.2233:24 304.23355:12 423.40656:12 447.40259:12 447.41446:67 449.42072:103 449.43558:171 504.31439:24 674.50885:36 932.69855:66 936.71936:298 936.74084:918 937.74207:36 951.71539:24 1010.7829:174	6	4021	2278	3084	2170	2619	4235	2709	2985	2231	3659	4663	2064	2405	2239	2386	0.566526	0.766973	0.539667	0.651331	0.639669	0.704841	0.5268	0.863991	0.442633	0.515762	0.480163	0.511688
1952	13.454	1008.77	PC 48:4|PC 18:2_30:2	[M+CH3COO]-	TRUE	13.27	1008.76	C56H104NO8P	PC	IGFUQLNVLIWOCD-UHFFFAOYSA-N	O=C(OCC(OC(=O)CCCCCCCCCCCCCCCCCC=CCC=CCCCCCCC)COP(=O)([O-])OCC[N+](C)(C)C)CCCCCCCC=CCC=CCCCCC	310	396.07	201217_TT1_Iclass_Saga_Ameba_10_8 hr_B_Neg	1008.75977:8133 1009.76312:8346 1010.76648:4051	224.06979:24 279.22992:594 281.24591:24 304.22342:12 445.38248:12 445.40323:36 447.41089:411 486.28433:24 504.29474:24 526.3067:24 647.48444:10 654.48199:36 672.48615:87 828.60724:12 863.68909:12 930.64471:12 930.69183:48 934.7298:1358 935.71704:48 949.6969:36 1008.60455:12 1008.76501:224	7	7990	3372	4931	3594	3338	9224	4613	5066	3424	4894	11427	3430	3961	3469	3418	0.422028	0.617146	0.449812	0.417772	0.500108	0.549219	0.371206	0.530572	0.300166	0.346635	0.303579	0.299116
1951	13.321	1006.74	PC 48:5|PC 30:2_18:3	[M+CH3COO]-	TRUE	13.13	1006.75	C56H102NO8P	PC	CNRHEUNGUDTAQX-UHFFFAOYSA-N	O=C(OCC(OC(=O)CCCCCCCC=CCC=CCC=CCC)COP(=O)([O-])OCC[N+](C)(C)C)CCCCCCCCCCCCCCCCCC=CCC=CCCCCCCC	310	167.33	201217_TT1_Iclass_Saga_Ameba_18_0hr_0_Neg	1006.74249:6098 1007.74584:6392 1008.7492:2604	236.01889:10 266.37253:10 277.21994:234 279.23102:206 297.43265:12 301.21841:48 303.22903:64 305.23898:24 305.25369:60 445.39899:194 447.42447:436 470.27881:10 654.46655:12 670.46649:24 672.49231:36 772.58618:10 928.63684:12 928.68817:60 929.66791:24 932.70892:1000 947.67725:48 1006.59009:24 1006.72815:149	6	4114	1896	2692	1532	1491	5078	2432	2578	1728	2324	6098	1713	2013	1921	1590	0.460865	0.654351	0.372387	0.362421	0.478929	0.50768	0.340291	0.45766	0.280912	0.330108	0.315021	0.260741
1973	13.554	1034.78	PC 50:5|PC 30:1_20:4	[M+CH3COO]-	TRUE	13.32	1034.78	C58H106NO8P	PC	MTEAELGHHKPGBB-UHFFFAOYSA-N	O=C(OCC(OC(=O)CCCCCCC=CCC=CCC=CCC=CCC)COP(=O)([O-])OCC[N+](C)(C)C)CCCCCCCCCCCCCCCCCC=CCCCCCCCCCC	310	114.25	201217_TT1_Iclass_Saga_Ameba_8_0hr_0_Neg	1034.78381:1573 1035.78716:1479 1036.79052:683	279.23407:24 303.22726:78 305.24701:36 423.41394:12 423.42261:24 447.41907:12 449.42828:144 453.18231:10 674.49225:12 957.70172:10 960.7403:294 975.68982:24 1034.76746:66 1034.79004:48	9	1328	622	961	651	566	1573	782	950	731	975	2084	734	830	714	621	0.468373	0.723645	0.490211	0.426205	0.497139	0.603942	0.464717	0.619835	0.352207	0.398273	0.34261	0.297985
1180	9.572	762.525	PS 34:0|PS 8:0_26:0	[M-H]-	TRUE	8.97	762.529	C40H78NO10P	PS	RVVMTIBOSFBJKZ-UHFFFAOYSA-N	O=C(OCC(OC(=O)CCCCCCC)COP(=O)(O)OCC(N)C(=O)O)CCCCCCCCCCCCCCCCCCCCCCCCC	410	360.14	201217_TT1_Iclass_Saga_Ameba_QC_03_Neg	762.52991:5305 763.53326:3759 764.53662:3693	78.95918:24 143.09752:12 143.10591:113 152.98238:12 152.99626:108 243.0054:10 279.09821:101 297.11163:70 394.11063:12 395.37949:351 503.34903:10 531.38336:203 549.36377:12 549.39337:94 675.45148:12 675.4989:282 762.46851:12 762.52277:139	2	4073	4920	4406	3359	2182	6496	6600	5675	4693	4631	6015	5250	4933	5125	2927	1.20795	1.08176	0.824699	0.535723	1.01601	0.873615	0.722445	0.7129	0.872818	0.820116	0.852037	0.486617
1298	10.565	790.559	PS 36:0|PS 8:0_28:0	[M-H]-	TRUE	9.73	790.56	C42H82NO10P	PS	RMJPCFSKKLUMHS-UHFFFAOYSA-N	O=C(OCC(OC(=O)CCCCCCC)COP(=O)(O)OCC(N)C(=O)O)CCCCCCCCCCCCCCCCCCCCCCCCCCC	410	575.95	201217_TT1_Iclass_Saga_Ameba_20_8 hr_B_Neg	790.5603:14112 791.56365:9176 792.56701:3966	78.95829:75 143.10501:260 152.99188:252 279.09988:254 283.25867:10 297.09653:24 395.38199:36 423.41684:873 473.51151:10 531.37714:36 559.40729:457 560.42694:12 577.42017:247 700.55981:10 703.52008:624 790.50391:12 790.56311:401	2	9256	12326	12239	8322	5824	13418	14970	14130	10320	10415	14683	11634	12573	11120	6824	1.33168	1.32228	0.899092	0.629213	1.11567	1.05306	0.769116	0.776196	0.792345	0.856296	0.757338	0.464755
1409	10.522	816.575	PS 38:1|PS 8:0_30:1	[M-H]-	TRUE	9.65	816.576	C44H84NO10P	PS	GKKXRLXPYXONPC-UHFFFAOYSA-N	O=C(OCC(OC(=O)CCCCCCCCCCCCCCCCCC=CCCCCCCCCCC)COP(=O)(O)OCC(N)C(=O)O)CCCCCCC	410	759.51	201217_TT1_Iclass_Saga_Ameba_24_16 hr_C_Neg	816.57556:15508 817.57891:10566 818.58227:5171	78.95707:123 143.10344:277 151.04341:10 152.99548:240 279.07907:12 279.10019:161 279.23386:60 281.24985:10 297.1041:60 421.40665:24 435.42072:24 449.43188:1037 557.36157:12 571.40942:24 583.52136:12 585.42499:611 601.46771:12 603.4314:205 729.53802:939 739.7984:10 742.57263:48 782.50238:10 816.5686:519	2	26969	22037	21050	13449	9966	22846	16978	16612	12419	12149	27303	16477	16718	14340	9654	0.817123	0.780526	0.498684	0.369535	0.74315	0.727129	0.543596	0.531778	0.603487	0.612314	0.525217	0.353588
1396	9.771	814.558	PS 38:2|PS 8:0_30:2	[M-H]-	TRUE	8.93	814.56	C44H82NO10P	PS	PNZHCBBRPIFIFW-UHFFFAOYSA-N	O=C(OCC(OC(=O)CCCCCCCCCCCCCCCCCC=CCC=CCCCCCCC)COP(=O)(O)OCC(N)C(=O)O)CCCCCCC	410	2333.22	201217_TT1_Iclass_Saga_Ameba_20_8 hr_B_Neg	814.56097:68522 815.56432:43660 816.56768:17468	78.95683:294 79.97906:12 96.96638:36 106.68247:10 134.98407:48 143.10629:799 152.99321:949 154.53001:10 171.00636:24 279.0968:504 284.81912:10 297.10538:203 419.3819:24 422.40543:24 445.97031:36 447.41794:4276 448.41901:36 555.35309:12 555.36963:24 583.41052:1971 584.41107:36 601.42401:718 725.15167:12 725.20459:36 727.52344:3990 728.52325:64 811.93939:24 814.56116:2177	2	57939	48073	41535	26933	17612	76875	57492	49318	35030	33826	88798	47870	47097	40764	25062	0.829717	0.716875	0.464851	0.303975	0.747863	0.641535	0.455675	0.440013	0.539089	0.530384	0.459064	0.282236
1389	9.253	812.542	PS 38:3|PS 8:0_30:3	[M-H]-	TRUE	8.67	812.545	C44H80NO10P	PS	JSRCGBXRNSBTHK-UHFFFAOYSA-N	O=C(OCC(OC(=O)CCCCCCCCCCCCCCC=CCC=CCC=CCCCCCCC)COP(=O)(O)OCC(N)C(=O)O)CCCCCCC	410	188.94	201217_TT1_Iclass_Saga_Ameba_QC_03_Neg	812.54401:3835 813.54736:2928 814.55072:2815	82.61758:10 143.10941:48 143.11781:12 152.9912:70 253.21481:12 279.09845:60 297.11191:24 445.36163:12 445.40311:306 581.39679:155 599.37933:12 599.41028:69 723.19287:12 725.5199:220 812.55286:138	4	4174	3171	2920	1962	1229	6151	3915	3380	2490	2453	6887	3954	3873	3410	2050	0.759703	0.699569	0.470053	0.294442	0.636482	0.549504	0.404812	0.398797	0.574125	0.562364	0.495136	0.297662
1471	10.379	830.591	PS 39:1|PS9:0_30:1	[M-H]-	TRUE	9.98	830.592	C45H86NO10P	PS	SREIXNJOJSCQEB-UHFFFAOYSA-N	O=C(OCC(OC(=O)CCCCCCCCCCCCCCCCCC=CCCCCCCCCCC)COP(=O)(O)OCC(N)C(=O)O)CCCCCCCC	320	408.08	201217_TT1_Iclass_Saga_Ameba_3_16 hr_B_Neg	830.5863:7143 831.58965:5688 832.59301:5534	158.12276:10 242.08221:10 255.23471:60 267.23932:12 279.22885:484 281.24719:69 283.26337:393 307.25333:48 307.26071:121 443.2515:10 447.41602:24 449.42227:48 467.32538:10 490.31876:12 504.28775:12 504.30038:36 508.34299:48 584.42932:24 585.44092:12 729.54041:10 743.54681:60 756.58185:36 770.56763:596 771.58875:24 830.56006:12 830.59241:48	2	9285	8396	7143	7471	5656	9532	9691	9109	7793	7694	8935	8606	8538	8705	7396	0.904254	0.769305	0.804631	0.609155	1.01668	0.955623	0.817562	0.807176	0.963179	0.955568	0.974259	0.827756
1456	10.165	828.573	PS 39:2|PS 9:0_30:2	[M-H]-	TRUE	9.38	828.576	C45H84NO10P	PS	BDKAJMJDPXPMCZ-UHFFFAOYSA-N	O=C(OCC(OC(=O)CCCCCCCCCCCCCCCCCC=CCC=CCCCCCCC)COP(=O)(O)OCC(N)C(=O)O)CCCCCCCC	410	674.06	201217_TT1_Iclass_Saga_Ameba_QC_04_Neg	828.57513:16175 829.57848:11290 830.58184:6647	78.95557:60 134.98404:10 152.9949:240 157.12308:314 171.00082:12 277.21463:12 279.23038:64 288.70993:10 293.1124:180 311.1124:12 311.12973:48 447.39108:35 447.41483:957 583.40356:512 591.28503:10 601.42383:209 741.48352:23 741.54089:1017 742.5426:36 754.55066:36 754.57764:90 768.55273:24 828.52063:12 828.57715:585	3	15383	10923	8857	6310	4065	31450	16034	14235	10453	10743	31732	13950	13878	13497	8229	0.71007	0.575765	0.410193	0.264253	0.509825	0.452623	0.332369	0.34159	0.439619	0.43735	0.425344	0.259328
1518	10.644	842.588	PS 40:2|PS 10:0_30:2	[M-H]-	TRUE	9.63	842.592	C46H86NO10P	PS	BRNZBSXCEMXNBF-UHFFFAOYSA-N	O=C(OCC(OC(=O)CCCCCCCCCCCCCCCCCC=CCC=CCCCCCCC)COP(=O)(O)OCC(N)C(=O)O)CCCCCCCCC	410	419.22	201217_TT1_Iclass_Saga_Ameba_23_16 hr_B_Neg	842.59436:7865 843.59771:6231 844.60107:13326	96.96923:12 143.11142:12 152.99677:153 171.13496:142 305.23602:12 307.11484:24 307.12714:93 325.13596:24 445.99991:12 447.41794:449 475.42709:12 475.44547:36 553.94159:10 583.41046:318 601.38611:12 601.41705:111 611.44757:36 742.56567:10 755.51495:35 755.55737:553 768.56451:24 842.43207:12 842.58685:399	2	11637	9308	9102	5858	4384	12484	9436	8849	6405	7190	12756	7715	7865	7869	5637	0.799863	0.78216	0.503394	0.376729	0.755847	0.708827	0.513057	0.575937	0.604813	0.616573	0.616886	0.44191
1858	13.242	952.702	PS 48:3|PS 30:1_18:2	[M-H]-	TRUE	12.64	952.701	C54H100NO10P	PS	HAAAVBSAPIQCIO-UHFFFAOYSA-N	O=C(OCC(OC(=O)CCCCCCCC=CCC=CCCCCC)COP(=O)(O)OCC(N)C(=O)O)CCCCCCCCCCCCCCCCCC=CCCCCCCCCCC	410	116.68	201217_TT1_Iclass_Saga_Ameba_1_0hr_0_Neg	952.7016:3778 953.70495:3535 954.70831:5725	152.98788:12 152.99483:36 196.03146:12 277.21899:36 279.23007:60 301.21985:10 397.39224:12 418.03992:12 419.38406:111 421.38699:36 421.4014:148 439.39291:10 445.40353:82 447.41119:48 449.4234:105 449.45316:24 559.40466:24 583.38568:12 583.41278:48 585.40454:70 585.42493:68 587.43372:12 603.42786:24 865.65863:217 878.67419:24 892.60864:48 892.66315:24 952.58075:48 952.60242:24 952.69342:338	8	3778	1911	2279	2052	1482	3248	2291	2301	3076	3178	4200	2341	2487	3677	1939	0.505823	0.603229	0.543145	0.392271	0.705357	0.708436	0.947044	0.978448	0.557381	0.592143	0.875476	0.461667
1849	12.854	948.671	PS 48:5	[M-H]-	TRUE	12.02	948.67	C54H96NO10P	PS	ININFOHMGFJPTN-UHFFFAOYSA-N	O=C(OCC(OC(=O)CCCCCCCCCCCCCCCCCC=CCC=CCC=CCC=CCC=CCC)COP(=O)(O)OCC(N)C(=O)O)CCCCCCCCCCCCC	420	246.8	201217_TT1_Iclass_Saga_Ameba_5_24 hr_A_Neg	948.66516:4197 949.66851:2376 950.67187:835	152.9899:12 165.94202:10 223.00006:12 227.1906:24 303.21634:12 331.24356:12 363.19281:12 363.19815:24 437.39825:24 508.04752:10 581.36792:12 856.63165:10 861.63843:36 886.56104:10 921.64301:36 921.66431:24 948.65302:316 948.7525:36	2	6753	6882	8033	4197	4540	8575	9070	9791	5853	8676	9854	9209	8346	5378	5703	1.0191	1.18955	0.621502	0.672294	1.05773	1.14181	0.682566	1.01178	0.934544	0.846966	0.545768	0.57875
1781	11.532	919.628	PI 40:1|PI 26:0_14:1	[M-H]-	TRUE	10.61	919.628	C49H93O13P	PI	WEQNLSFXXHBKQR-UHFFFAOYSA-N	O=C(OCC(OC(=O)CCCCCCCC=CCCCC)COP(=O)(O)OC1C(O)C(O)C(O)C(O)C1O)CCCCCCCCCCCCCCCCCCCCCCCCC	410	136.1	201217_TT1_Iclass_Saga_Ameba_4_16 hr_C_Neg	919.62543:3710 920.62878:2686 921.63214:1146	146.96902:3 196.03207:3 199.16916:12 212.96494:3 223.00244:12 225.18762:33 241.00876:54 297.03577:9 361.17661:32 393.37463:17 395.38992:44 420.38635:3 495.60367:3 523.20935:9 523.23187:29 525.24042:9 541.23505:9 693.44415:9 919.63446:720	2	3589	4210	4480	1836	2181	3409	3957	4108	1983	2953	2556	2832	2934	2058	1989	1.17303	1.24826	0.511563	0.60769	1.16075	1.20505	0.581696	0.866236	1.10798	1.14789	0.805164	0.778169
1838	11.758	945.641	PI 42:2|PI 12:0_30:2	[M-H]-	TRUE	11.01	945.644	C51H95O13P	PI	BWGKOEALMGEYAQ-UHFFFAOYSA-N	O=C(OCC(OC(=O)CCCCCCCCCCCCCCCCCC=CCC=CCCCCCCC)COP(=O)(O)OC1C(O)C(O)C(O)C(O)C1O)CCCCCCCCCCC	410	70.11	201217_TT1_Iclass_Saga_Ameba_QC_CEupNeg_01	945.64465:1665 946.648:1428 947.65136:660	152.98737:4 152.99431:16 199.15401:4 199.16985:35 204.98383:3 222.99471:20 225.18405:31 227.2021:30 229.95013:3 241.01154:58 247.02338:3 297.02896:4 297.03381:12 315.05478:4 361.15021:8 361.17419:16 363.19629:12 419.38556:56 421.40579:32 446.40384:8 447.41864:45 497.19211:4 497.21088:12 515.21674:4 525.24011:12 725.61652:3 945.55981:8 945.64185:114	2	1188	1873	1716	944	929	1304	1768	1799	1126	1524	1394	2067	1952	1452	1332	1.5766	1.44444	0.794613	0.781987	1.35583	1.3796	0.863497	1.16871	1.48278	1.40029	1.04161	0.955524
1912	13.26	977.704	PI 44:0|PI 16:0_28:0	[M-H]-	TRUE	12.44	977.706	C53H103O13P	PI	NUJVAGKCOYVDBK-UHFFFAOYSA-N	O=C(OCC(OC(=O)CCCCCCCCCCCCCCCCCCCCCCCCCCC)COP(=O)(O)OC1C(O)C(O)C(O)C(O)C1O)CCCCCCCCCCCCCCC	410	258.73	201217_TT1_Iclass_Saga_Ameba_QC_CEupNeg_02	977.70599:5467 978.70934:6998 979.7127:3099	78.95841:36 122.35333:10 152.98685:36 223.00282:48 229.20555:10 241.0157:176 255.2327:136 277.18997:12 277.20868:24 279.2338:79 297.02661:12 365.35852:12 391.21805:71 419.36896:12 419.38333:95 421.4007:92 423.41711:166 448.42648:24 450.4469:24 451.4454:60 474.44684:12 553.28296:64 559.40759:12 563.42169:10 571.29498:24 603.44482:10 721.44708:24 841.71808:10 977.55695:12 977.69299:352	5	7295	3044	7064	3070	5339	8103	4081	8014	3552	7828	10617	3651	5530	2861	4119	0.417272	0.968334	0.420836	0.731871	0.503641	0.989016	0.438356	0.966062	0.343882	0.520863	0.269473	0.387963
1929	13.137	989.704	PI 45:1|PI 15:0_30:1	[M-H]-	TRUE	12.37	989.706	C54H103O13P	PI	KGLDNMGSGWKLSR-UHFFFAOYSA-N	O=C(OCC(OC(=O)CCCCCCCCCCCCCCCCCC=CCCCCCCCCCC)COP(=O)(O)OC1C(O)C(O)C(O)C(O)C1O)CCCCCCCCCCCCCC	410	686.73	201217_TT1_Iclass_Saga_Ameba_QC_01_Neg	989.7077:10574 990.71105:12624 991.71441:4598	222.99265:12 241.01167:133 241.21437:133 297.0246:12 377.18542:12 377.20996:60 395.21259:48 443.38263:12 449.4115:24 449.4353:128 539.2663:80 557.26929:24 585.40851:12 747.48468:36 851.6192:12 974.69489:12 974.75623:36 986.52258:36 989.70807:2775	5	8162	10393	12439	7206	9460	7711	17413	13959	10567	16093	10539	14054	13154	6708	8665	1.27334	1.52401	0.882872	1.15903	2.2582	1.81027	1.37038	2.08702	1.33352	1.24813	0.636493	0.822184
1947	13.237	1003.72	PI 46:1	[M-H]-	TRUE	12.62	1003.72	C55H105O13P	PI	BCVWVUPUVHQSHR-UHFFFAOYSA-N	O=C(OCC(OC(=O)CCCCCCCCCCCCCCCCCC=CCCCCCCCCCC)COP(=O)(O)OC1C(O)C(O)C(O)C(O)C1O)CCCCCCCCCCCCCCC	420	163.27	201217_TT1_Iclass_Saga_Ameba_14_16 hr_C_Neg	1003.71857:3862 1004.72192:4623 1005.72528:2172	236.02698:12 241.01042:48 445.4028:12 449.42859:48 498.25113:12 537.38568:10 553.28204:36 815.69049:24 943.77313:24 1003.71735:631	2	2392	1839	3501	1681	2382	2880	1900	3896	1965	4085	3466	1760	3021	1606	1985	0.768813	1.46363	0.702759	0.995819	0.659722	1.35278	0.682292	1.4184	0.50779	0.87161	0.463358	0.572706
1944	13.146	1001.71	PI 46:2|PI 28:0_18:2	[M-H]-	TRUE	12.41	1001.71	C55H103O13P	PI	QQBNEGGLLIVEMQ-UHFFFAOYSA-N	O=C(OCC(OC(=O)CCCCCCCC=CCC=CCCCCC)COP(=O)(O)OC1C(O)C(O)C(O)C(O)C1O)CCCCCCCCCCCCCCCCCCCCCCCCCCC	410	617.9	201217_TT1_Iclass_Saga_Ameba_1_0hr_0_Neg	1001.70447:14853 1002.70782:15746 1003.71118:6681	152.99332:12 222.9895:12 240.99745:12 241.00616:91 279.2164:24 279.23282:151 297.03525:24 415.20145:12 415.22717:106 423.39825:24 423.41559:85 447.42673:24 551.2688:24 553.35352:10 559.39886:36 577.23956:12 577.26654:120 585.40881:10 595.29181:24 721.44055:12 739.48199:24 791.46442:10 941.79156:67 963.70441:86 963.73492:105 998.43829:24 1001.7052:2990	4	14853	7819	16045	5284	8655	15692	11944	15271	6781	14177	18450	7793	14268	5417	6965	0.526426	1.08025	0.355753	0.582711	0.761152	0.973171	0.432131	0.903454	0.422385	0.773333	0.293604	0.377507
1969	13.153	1027.72	PI 48:3|PI 30:1_18:2	[M-H]-	TRUE	12.65	1027.72	C57H105O13P	PI	RBZXWOUWBMYCMH-UHFFFAOYSA-N	O=C(OCC(OC(=O)CCCCCCCC=CCC=CCCCCC)COP(=O)(O)OC1C(O)C(O)C(O)C(O)C1O)CCCCCCCCCCCCCCCCCC=CCCCCCCCCCC	410	695.69	201217_TT1_Iclass_Saga_Ameba_QC_CEupNeg_03	1027.72095:7953 1028.7243:8870 1029.72766:3988	78.96038:60 142.09189:10 152.99278:164 222.98041:12 223.00136:116 241.00977:414 242.0175:24 253.22136:12 279.20853:12 279.23196:412 281.23856:36 297.03433:48 299.05038:12 303.23001:36 304.23291:36 305.25467:12 315.04041:36 333.26877:10 377.21786:10 415.22311:165 417.23621:36 423.41437:36 424.42581:48 433.23553:24 447.39575:12 447.41653:99 449.4317:381 475.43787:24 568.15552:10 577.26495:110 577.2…	3	7913	6191	13122	4856	8427	7230	7764	11702	5851	13083	7113	5904	12271	5588	6314	0.782383	1.65828	0.613674	1.06496	1.07386	1.61853	0.809267	1.80954	0.83003	1.72515	0.785604	0.88767
1967	13.034	1025.7	PI 48:4|PI 18:2_30:2	[M-H]-	TRUE	12.12	1025.71	C57H103O13P	PI	XBUUMLQTCIBGBB-UHFFFAOYSA-N	O=C(OCC(OC(=O)CCCCCCCCCCCCCCCCCC=CCC=CCCCCCCC)COP(=O)(O)OC1C(O)C(O)C(O)C(O)C1O)CCCCCCCC=CCC=CCCCCC	410	800.51	201217_TT1_Iclass_Saga_Ameba_QC_CEupNeg_01	1025.70679:8910 1026.71014:10747 1027.7135:4125	78.95798:48 149.0088:10 152.99117:70 222.98682:12 222.9973:100 223.01616:24 241.00989:297 253.21255:12 259.02124:48 277.21634:76 279.23212:398 282.79437:10 297.0369:94 305.24252:60 315.05051:48 413.19794:12 413.2236:12 415.2204:161 421.41248:24 427.60977:10 447.41965:576 449.42587:60 562.44574:10 575.25696:36 577.27856:141 583.40881:48 595.25604:24 595.28345:48 745.42334:12 745.44635:36 745.46167…	4	10146	7281	14304	5921	7326	12325	8687	13960	6593	10418	14294	7603	11704	6531	5950	0.717623	1.40982	0.58358	0.722058	0.704828	1.13266	0.534929	0.845274	0.531901	0.818805	0.456905	0.416259
1977	13.131	1051.72	PI 50:5|PI 30:1_20:4	[M-H]-	TRUE	12.37	1051.72	C59H105O13P	PI	UBWNRJHAYMZZLI-UHFFFAOYSA-N	O=C(OCC(OC(=O)CCCCCCC=CCC=CCC=CCC=CCC)COP(=O)(O)OC1C(O)C(O)C(O)C(O)C1O)CCCCCCCCCCCCCCCCCC=CCCCCCCCCCC	410	422.41	201217_TT1_Iclass_Saga_Ameba_QC_CEupNeg_02	1051.72327:4622 1052.72662:5646 1053.72998:2680	152.99129:12 174.96587:10 222.99541:36 240.99706:12 241.01231:122 259.01926:24 285.25235:12 297.03479:36 303.22803:76 315.03592:12 315.05334:24 329.25089:86 423.41211:73 439.23703:48 447.44095:12 449.44131:80 465.23529:48 601.28186:36 619.28064:12 627.26642:24 627.28754:60 629.30347:10 747.46826:12 1051.73425:327	3	3179	2657	8033	2113	7593	3952	3272	6657	2716	9888	3933	3388	7703	2542	6655	0.835797	2.5269	0.664674	2.38849	0.827935	1.68446	0.687247	2.50202	0.861429	1.95856	0.646326	1.69209
1982	13.145	1077.73	PI 52:6|PI 30:1_22:5	[M-H]-	TRUE	12.52	1077.74	C61H107O13P	PI	GVQWRFBXFZYXTN-UHFFFAOYSA-N	O=C(OCC(OC(=O)CCCCCC=CCC=CCC=CCC=CCC=CCC)COP(=O)(O)OC1C(O)C(O)C(O)C(O)C1O)CCCCCCCCCCCCCCCCCC=CCCCCCCCCCC	410	313.79	201217_TT1_Iclass_Saga_Ameba_QC_CEupNeg_01	1077.74158:3056 1078.74493:3319 1079.74829:1623	132.62788:10 152.98926:24 222.99286:12 241.01398:151 279.22711:12 297.02444:24 297.03412:48 315.04767:24 329.24762:76 331.26266:110 423.40823:12 447.42209:111 449.41644:12 449.42834:105 456.14227:10 465.23721:48 467.2496:63 627.26141:12 627.28955:48 629.30896:60 645.29614:12 1075.33655:10 1077.72668:395	4	1999	1695	5229	1473	5035	2183	2110	3467	2084	7067	2367	2150	4966	2065	4362	0.847924	2.61581	0.736868	2.51876	0.96656	1.58818	0.95465	3.23729	0.908323	2.09801	0.872412	1.84284
539	6.34	452.278	LPE 16:0	[M-H]-	TRUE	6.33	452.278	C21H44NO7P	LPE	YVYMBNSKXOXSKW-UHFFFAOYSA-N	O=C(OCC(O)COP(=O)(O)OCCN)CCCCCCCCCCCCCCC	310	203.74	201217_TT1_Iclass_Saga_Ameba_1_0hr_0_Neg	452.27814:12017 453.28149:4747 454.28485:996	78.9523:12 78.95605:57 121.99356:6 140.0043:6 140.01094:42 152.99397:18 166.0385:6 196.03455:100 214.04631:24 237.21121:6 255.23067:1155 291.72644:5 452.28107:30	5	12017	2463	2923	1810	2979	11535	2685	2762	2601	4311	9318	2516	3445	2196	4996	0.20496	0.243239	0.15062	0.247899	0.23277	0.239445	0.225488	0.373732	0.270015	0.369715	0.235673	0.536167
536	5.782	450.259	LPE 16:1	[M-H]-	TRUE	5.86	450.263	C21H42NO7P	LPE	DSOWUEHXZJUNID-UHFFFAOYSA-N	O=C(OCC(O)COP(=O)(O)OCCN)CCCCCCCC=CCCCCCC	310	74.76	201217_TT1_Iclass_Saga_Ameba_QC_01_Neg	450.26434:1853 451.26769:616 452.27105:103	78.95615:20 140.00624:8 152.99428:8 196.02908:8 196.03302:12 214.04474:4 253.19479:4 253.21712:181 450.25772:4	2	8657	887	689	566	385	6537	924	745	1121	658	2845	896	838	953	608	0.10246	0.0795888	0.0653806	0.0444727	0.141349	0.113967	0.171485	0.100658	0.314938	0.294552	0.334974	0.213708
603	6.967	480.31	LPE 18:0	[M-H]-	TRUE	6.82	480.31	C23H48NO7P	LPE	BBYWOYAFBUOUFP-UHFFFAOYSA-N	O=C(OCC(O)COP(=O)(O)OCCN)CCCCCCCCCCCCCCCCC	310	243.1	201217_TT1_Iclass_Saga_Ameba_8_0hr_0_Neg	480.30951:12154 481.31286:4357 482.31622:973	78.95797:74 134.04292:5 140.00998:57 152.9964:12 188.93944:5 196.04109:102 210.99612:12 214.04694:24 242.98598:6 283.26199:1074 412.03772:5 480.30756:56	4	11930	1854	1740	1508	1669	12154	2417	1885	1967	2369	9632	2578	2251	2484	3884	0.155407	0.145851	0.126404	0.139899	0.198865	0.155093	0.16184	0.194915	0.26765	0.2337	0.25789	0.403239
597	6.457	478.291	LPE 18:1	[M-H]-	TRUE	6.41	478.294	C23H46NO7P	LPE	PYVRVRFVLRNJLY-UHFFFAOYSA-N	O=C(OCC(O)COP(=O)(O)OCCN)CCCCCCCC=CCCCCCCCC	310	141.82	201217_TT1_Iclass_Saga_Ameba_1_0hr_0_Neg	478.29102:9679 479.29437:2882 480.29773:649	140.0022:12 140.00883:36 183.13194:10 196.03983:109 214.04152:36 281.24442:981 417.25793:10 478.28409:48	3	9679	1143	1303	824	1533	7000	1404	1237	1694	2147	4911	1389	1553	1427	2780	0.118091	0.134621	0.0851328	0.158384	0.200571	0.176714	0.242	0.306714	0.282834	0.316229	0.290572	0.566076
592	6.016	476.276	LPE 18:2	[M-H]-	TRUE	6.13	476.278	C23H44NO7P	LPE	DBHKHNGBVGWQJE-UHFFFAOYSA-N	O=C(OCC(O)COP(=O)(O)OCCN)CCCCCCCC=CCC=CCCCCC	310	246.22	201217_TT1_Iclass_Saga_Ameba_21_8 hr_C_Neg	476.27881:5549 477.28216:2441 478.28552:532	78.95786:39 140.00812:34 152.99097:6 152.99443:12 182.94492:5 196.03491:45 214.04456:18 261.22354:6 279.2294:482 476.2764:18	2	37584	3280	3111	2184	2318	31796	3520	3215	3732	4116	22504	3280	3931	3136	4821	0.0872712	0.0827746	0.0581098	0.0616752	0.110706	0.101113	0.117373	0.12945	0.145752	0.17468	0.139353	0.214229
586	5.614	474.26	LPE 18:3	[M-H]-	TRUE	5.84	474.263	C23H42NO7P	LPE	NTBBASCGALPTDC-UHFFFAOYSA-N	O=C(OCC(O)COP(=O)(O)OCCN)CCCCCCCC=CCC=CCC=CCC	310	82.77	201217_TT1_Iclass_Saga_Ameba_18_0hr_0_Neg	474.26086:3723 475.26421:1272 476.26757:289	78.95829:33 96.96936:3 140.0071:20 152.99686:12 196.02786:8 196.03574:56 214.03722:4 214.04544:20 224.08496:3 249.06271:3 275.20862:3 277.21472:299 297.24088:8 298.24597:12 386.43954:3 474.2493:8 474.2554:16	10	6163	430	493	298	384	5325	557	582	571	590	3723	485	607	570	705	0.0697712	0.0799935	0.0483531	0.0623073	0.104601	0.109296	0.10723	0.110798	0.130271	0.163041	0.153102	0.189363
644	6.256	502.291	LPE 20:3	[M-H]-	TRUE	6.22	502.294	C25H46NO7P	LPE	UEONHLLDVDPRRN-UHFFFAOYSA-N	O=C(OCC(O)COP(=O)(O)OCCN)CCCCCCCCCC=CCC=CCC=CCC	310	140.32	201217_TT1_Iclass_Saga_Ameba_16_24 hr_B_Neg	502.29034:1471 503.29369:639 504.29705:208	196.04559:24 214.04959:12 305.24341:126 502.28073:12	2	5798	783	908	546	905	5220	1015	1059	873	1471	4594	899	1333	940	2042	0.135047	0.156606	0.0941704	0.156088	0.194444	0.202874	0.167241	0.281801	0.19569	0.290161	0.204615	0.444493
747	8.436	564.401	LPE 24:0	[M-H]-	TRUE	8.18	564.404	C29H60NO7P	LPE	OYIDIWMHAJCRKH-UHFFFAOYSA-N	O=C(OCC(O)COP(=O)(O)OCCN)CCCCCCCCCCCCCCCCCCCCCCC	310	353.23	201217_TT1_Iclass_Saga_Ameba_4_16 hr_C_Neg	564.40253:8647 565.40588:3575 566.40924:887	78.95843:73 140.01244:60 195.41383:12 196.03632:165 214.04608:60 361.82565:10 367.35992:1209 518.45978:10 564.40149:131	9	1419	6122	9485	6154	9065	1696	4667	6372	5681	10773	1037	5423	8271	8972	10436	4.31431	6.68428	4.33686	6.3883	2.75177	3.75708	3.34965	6.352	5.22951	7.97589	8.65188	10.0636
802	9.071	592.433	LPE 26:0 sn-1	[M-H]-	TRUE	8.55	592.435	C31H64NO7P	LPE	CZJQJUUNXHZKTA-UHFFFAOYSA-N	O=C(OCC(O)COP(=O)(O)OCCN)CCCCCCCCCCCCCCCCCCCCCCCCC	410	1541.61	201217_TT1_Iclass_Saga_Ameba_2_16 hr_A_Neg	592.43414:17577 593.43749:8679 594.44085:2060	78.95713:60 140.00911:36 196.01866:12 196.03438:193 214.04613:48 391.00168:10 395.38516:2529 396.38776:36 592.42798:349	4	4256	17577	26433	22426	30033	5614	13421	16521	19019	34558	3887	15834	22658	28184	34675	4.12993	6.21076	5.26927	7.05663	2.39063	2.94282	3.38778	6.15568	4.07358	5.82917	7.25084	8.92076
801	8.91	592.43	LPE 26:0 sn-2	[M-H]-	TRUE	8.55	592.435	C31H64NO7P	LPE	CZJQJUUNXHZKTA-UHFFFAOYSA-N	O=C(OCC(O)COP(=O)(O)OCCN)CCCCCCCCCCCCCCCCCCCCCCCCC	310	986.65	201217_TT1_Iclass_Saga_Ameba_QC_01_Neg	592.43262:14679 593.43597:8567 594.43933:1775	78.95589:48 140.00908:48 152.99722:12 196.0343:36 214.04811:80 395.38498:3710 592.39685:12 592.43103:163	2	4708	16470	20243	12125	28997	5109	16150	20692	13843	24211	3280	17482	22178	18212	18601	3.4983	4.2997	2.5754	6.15909	3.16109	4.05011	2.70953	4.73889	5.32988	6.76159	5.55244	5.67104
852	9.916	620.464	LPE 28:0 sn-1	[M-H]-	TRUE	9.21	620.466	C33H68NO7P	LPE	BRXIVVRPJDRWDP-UHFFFAOYSA-N	O=C(OCC(O)COP(=O)(O)OCCN)CCCCCCCCCCCCCCCCCCCCCCCCCCC	410	1618.68	201217_TT1_Iclass_Saga_Ameba_11_8 hr_C_Neg	620.46497:7789 621.46832:3730 622.47168:927	78.96055:48 140.01016:24 196.02171:12 196.0394:127 214.04723:36 405.39276:12 423.41531:1373 559.42181:12 620.45172:217	35	7142	31268	43055	36263	46620	8342	21617	24529	32027	50884	5794	26106	33332	43688	52976	4.37805	6.02842	5.07743	6.52758	2.59135	2.94042	3.83925	6.09974	4.5057	5.75285	7.54021	9.14325
853	9.708	620.464	LPE 28:0 sn-2	[M-H]-	TRUE	9.21	620.466	C33H68NO7P	LPE	BRXIVVRPJDRWDP-UHFFFAOYSA-N	O=C(OCC(O)COP(=O)(O)OCCN)CCCCCCCCCCCCCCCCCCCCCCCCCCC	310	919.28	201217_TT1_Iclass_Saga_Ameba_2_16 hr_A_Neg	620.46533:25415 621.46868:11950 622.47204:2835	78.95831:36 140.0123:36 196.02632:24 196.03221:48 214.03566:12 214.04593:94 422.06339:36 423.41684:4088 424.41675:48 588.31787:10 620.46454:297	35	7485	25415	28372	21025	21646	7942	22279	23974	20394	30811	5369	23669	29889	27059	25865	3.39546	3.79051	2.80895	2.89192	2.80521	3.01864	2.56787	3.8795	4.40846	5.56696	5.03986	4.81747
848	9.075	618.449	LPE 28:1	[M-H]-	TRUE	8.64	618.45	C33H66NO7P	LPE	OMBGGZHGHSEKGM-UHFFFAOYSA-N	O=C(OCC(O)COP(=O)(O)OCCN)CCCCCCCCCCCCCCCC=CCCCCCCCCCC	310	781.55	201217_TT1_Iclass_Saga_Ameba_14_16 hr_C_Neg	618.44916:5476 619.45251:3195 620.45587:859	78.96379:12 196.02605:12 196.03391:88 214.0455:24 420.07083:12 421.40091:1008 618.45135:157	2	2874	4201	7096	4231	7624	2425	3908	5396	4185	8337	1961	4795	6808	5847	11084	1.46173	2.46903	1.47216	2.65275	1.61155	2.22515	1.72577	3.43794	2.44518	3.4717	2.98164	5.65222
729	6.258	554.345	LPC 16:0	[M+CH3COO]-	TRUE	6.21	554.346	C24H50NO7P	LPC	ASWBNKHCZGQVJV-UHFFFAOYSA-N	O=C(OCC(O)COP(=O)([O-])OCC[N+](C)(C)C)CCCCCCCCCCCCCCC	310	1134	201217_TT1_Iclass_Saga_Ameba_10_8 hr_B_Neg	554.34558:10335 555.34893:4622 556.35229:3191	168.04016:48 224.06764:172 228.63516:10 242.07889:48 255.23351:1667 478.75827:12 480.30121:350	11	33179	7822	10834	4386	7308	24783	8793	12208	9953	15996	17461	9114	20536	5627	11244	0.235752	0.326532	0.132192	0.22026	0.3548	0.492596	0.401606	0.645442	0.521963	1.17611	0.322261	0.643949
726	5.713	552.327	LPC 16:1	[M+CH3COO]-	TRUE	5.86	552.331	C24H48NO7P	LPC	LFUDDCMNKWEORN-UHFFFAOYSA-N	O=C(OCC(O)COP(=O)([O-])OCC[N+](C)(C)C)CCCCCCCC=CCCCCCC	310	279.52	201217_TT1_Iclass_Saga_Ameba_22_16 hr_A_Neg	552.33142:2096 553.33477:910 554.33813:622	152.9881:6 162.79292:12 224.06406:45 253.21567:314 476.75079:6 478.28745:62	2	15493	1688	1377	711	534	10625	1744	1728	2127	1151	4488	2096	2638	1092	680	0.108952	0.0888788	0.0458917	0.0344672	0.164141	0.162635	0.200188	0.108329	0.467023	0.58779	0.243316	0.151515
783	6.889	582.377	LPC 18:0	[M+CH3COO]-	TRUE	6.73	582.378	C26H54NO7P	LPC	IHNKQIMGVNPMTC-UHFFFAOYSA-N	O=C(OCC(O)COP(=O)([O-])OCC[N+](C)(C)C)CCCCCCCCCCCCCCCCC	310	1583.99	201217_TT1_Iclass_Saga_Ameba_QC_03_Neg	582.37738:16265 583.38073:9672 584.38409:4857	78.95947:60 122.98103:5 134.98259:2 150.98782:1 152.99335:42 168.04053:53 171.00099:2 180.02057:2 194.05394:4 223.35858:4 224.06816:259 242.07729:56 265.2439:2 282.36337:9 283.2627:3090 284.26755:13 286.46313:4 286.48691:4 286.80057:2 288.16422:2 301.02063:2 409.3024:1 419.25256:7 437.25732:5 463.27631:2 506.71329:4 508.33542:537 509.34225:6 513.7644:2 523.30164:4 582.38361:2	7	29081	14587	15683	9834	9608	27498	13836	12055	10312	11419	24186	12420	14223	11651	12262	0.501599	0.539287	0.338159	0.330388	0.503164	0.438396	0.375009	0.415267	0.51352	0.588067	0.481725	0.506988
776	6.38	580.362	LPC 18:1	[M+CH3COO]-	TRUE	6.27	580.362	C26H52NO7P	LPC	YAMUFBLWGFFICM-UHFFFAOYSA-N	O=C(OCC(O)COP(=O)([O-])OCC[N+](C)(C)C)CCCCCCCC=CCCCCCCCC	310	261.71	201217_TT1_Iclass_Saga_Ameba_27_24 hr_C_Neg	580.36102:3823 581.36437:2374 582.36773:1597	133.09438:5 208.68304:5 224.06622:59 242.08185:24 281.2468:466 506.29703:12 506.31595:139	4	22870	2880	3369	1548	1867	13020	3516	3980	5227	3850	6397	4609	7763	2375	2994	0.125929	0.147311	0.0676869	0.0816353	0.270046	0.305684	0.401459	0.295699	0.720494	1.21354	0.371268	0.468032
773	5.942	578.347	LPC 18:2	[M+CH3COO]-	TRUE	5.97	578.346	C26H50NO7P	LPC	SPJFYYJXNPEZDW-UHFFFAOYSA-N	O=C(OCC(O)COP(=O)([O-])OCC[N+](C)(C)C)CCCCCCCC=CCC=CCCCCC	310	476.22	201217_TT1_Iclass_Saga_Ameba_1_0hr_0_Neg	578.34668:56293 579.35003:28183 580.35339:13810	78.95976:199 152.99913:92 158.78378:10 168.03934:233 187.01627:10 224.0648:689 242.08255:212 261.21423:36 278.33401:24 279.2316:10424 280.22458:48 282.10977:24 415.23169:24 502.66019:12 504.31049:1881 505.3165:24	3	56293	5759	5133	2301	1957	34891	4811	5276	8708	4721	13625	7081	13044	3146	3287	0.102304	0.0911836	0.0408754	0.0347645	0.137887	0.151214	0.249577	0.135307	0.519706	0.957358	0.230899	0.241248
769	5.544	576.329	LPC 18:3	[M+CH3COO]-	TRUE	5.74	576.331	C26H48NO7P	LPC	WKQNRCYKYCKESD-UHFFFAOYSA-N	O=C(OCC(O)COP(=O)([O-])OCC[N+](C)(C)C)CCCCCCCC=CCC=CCC=CCC	310	192.1	201217_TT1_Iclass_Saga_Ameba_QC_04_Neg	576.32922:1591 577.33257:999 578.33593:628	96.95659:4 152.99475:4 205.9059:3 224.05936:8 224.06146:12 266.83228:3 277.21201:136 502.26129:4 502.27701:22 502.29272:34	6	6947	879	808	407	351	4681	816	824	1043	620	1901	1051	1646	533	551	0.126529	0.116309	0.0585864	0.0505254	0.174322	0.176031	0.222816	0.13245	0.552867	0.86586	0.280379	0.289847
821	6.187	604.359	LPC 20:3	[M+CH3COO]-	TRUE	6.1	604.362	C28H52NO7P	LPC	XUDGAAFUMTTZCO-UHFFFAOYSA-N	O=C(OCC(O)COP(=O)([O-])OCC[N+](C)(C)C)CCCCCCCCCC=CCC=CCC=CCC	310	202.23	201217_TT1_Iclass_Saga_Ameba_20_8 hr_B_Neg	604.36121:1709 605.36456:1047 606.36792:575	224.0585:6 224.07111:18 248.10548:5 287.24399:6 305.24707:211 530.3172:50	2	7278	1031	948	457	534	4515	904	1030	1492	1046	2286	1198	2056	734	807	0.14166	0.130256	0.062792	0.0733718	0.200221	0.228128	0.330454	0.231672	0.524059	0.899388	0.321085	0.353018
817	5.904	602.344	LPC 20:4	[M+CH3COO]-	TRUE	5.86	602.346	C28H50NO7P	LPC	GOMVPVRDBLLHQC-UHFFFAOYSA-N	O=C(OCC(O)COP(=O)([O-])OCC[N+](C)(C)C)CCCCCCC=CCC=CCC=CCC=CCC	310	149.62	201217_TT1_Iclass_Saga_Ameba_8_0hr_0_Neg	602.34711:2905 603.35046:1827 604.35382:1123	78.95554:18 168.04019:12 224.04884:6 224.06775:40 234.65508:5 242.07466:18 259.24069:36 285.22867:5 303.23047:245 528.28613:30 528.30231:67	2	4721	876	793	498	464	2905	733	818	1479	957	1113	1052	1728	719	604	0.185554	0.167973	0.105486	0.0982843	0.252324	0.281583	0.509122	0.329432	0.945193	1.55256	0.646002	0.542677
880	6.727	632.39	LPC 22:3	[M+CH3COO]-	TRUE	6.69	632.393	C30H56NO7P	LPC	NICUUPBXCTYIAM-UHFFFAOYSA-N	O=C(OCC(O)COP(=O)([O-])OCC[N+](C)(C)C)CCCCCCCCC=CCC=CCC=CCCCCC	310	153.8	201217_TT1_Iclass_Saga_Ameba_13_16 hr_B_Neg	632.39087:1024 633.39422:596 634.39758:488	138.99063:2 224.06783:17 242.0791:5 333.27444:164 343.99564:5 558.34302:51 612.82874:2	2	2230	547	779	378	495	1419	642	1024	586	918	990	764	1316	514	723	0.245291	0.349327	0.169507	0.221973	0.452431	0.721635	0.412967	0.646934	0.771717	1.32929	0.519192	0.730303
1052	9.777	722.532	LPC 28:0	[M+CH3COO]-	TRUE	8.86	722.534	C36H74NO7P	LPC	VPAMUPUPKCTFGJ-UHFFFAOYSA-N	O=C(OCC(O)COP(=O)([O-])OCC[N+](C)(C)C)CCCCCCCCCCCCCCCCCCCCCCCCCCC	410	167.09	201217_TT1_Iclass_Saga_Ameba_6_24 hr_B_Neg	722.53357:1133 723.53692:799 724.54028:407	126.90471:63 196.52145:10 224.0724:24 242.08389:10 390.3595:10 423.3985:24 423.41583:163 622.4574:10 648.46899:24 648.49042:122	2	418	1217	1459	1030	1133	576	875	953	870	1375	380	874	1076	1088	1150	2.91148	3.49043	2.46411	2.71053	1.5191	1.65451	1.51042	2.38715	2.3	2.83158	2.86316	3.02632
887	8.282	636.423	LPS 26:0	[M-H]-	TRUE	7.93	636.425	C32H64NO9P	LPS	RXLAALMIUPULBU-UHFFFAOYSA-N	O=C(OCC(O)COP(=O)(O)OCC(N)C(=O)O)CCCCCCCCCCCCCCCCCCCCCCCCC	310	449.24	201217_TT1_Iclass_Saga_Ameba_24_16 hr_C_Neg	636.42316:5071 637.42651:3550 638.42987:872	78.95939:141 96.97339:12 152.99341:510 170.99742:24 395.37875:12 395.38992:36 549.38989:234 636.42761:48	25	2421	3755	5859	4812	7973	3186	3988	5009	6033	14953	2185	4142	6500	7083	16090	1.55101	2.42007	1.98761	3.29327	1.25173	1.57219	1.8936	4.69335	1.89565	2.97483	3.24165	7.36384
936	8.779	664.454	LPS 28:0	[M-H]-	TRUE	8.13	664.456	C34H68NO9P	LPS	HKXJWOLBTWBTHN-UHFFFAOYSA-N	O=C(OCC(O)COP(=O)(O)OCC(N)C(=O)O)CCCCCCCCCCCCCCCCCCCCCCCCCCC	410	746.38	201217_TT1_Iclass_Saga_Ameba_QC_04_Neg	664.45441:12794 665.45776:7585 666.46112:2030	78.95896:215 150.98007:24 152.99423:1076 171.00374:48 364.68512:10 423.39633:36 423.41656:60 575.56567:12 577.42255:643 578.42133:24 664.4577:100	4	3461	6362	9503	8002	14907	4532	6484	8505	11227	26357	3780	7828	11608	13497	30653	1.8382	2.74574	2.31205	4.30714	1.43071	1.87665	2.47727	5.81575	2.0709	3.0709	3.57063	8.10926
933	8.347	662.442	LPS 28:1	[M-H]-	TRUE	7.88	662.44	C34H66NO9P	LPS	BEBXMPWDESMDLY-UHFFFAOYSA-N	O=C(OCC(O)COP(=O)(O)OCC(N)C(=O)O)CCCCCCCCCCCCCCCC=CCCCCCCCCCC	310	251.24	201217_TT1_Iclass_Saga_Ameba_23_16 hr_B_Neg	662.44067:1957 663.44402:956 664.44738:273	78.9568:41 150.97377:6 152.99309:192 421.38718:6 421.39581:12 575.40594:105 588.64569:5 662.4353:24	2	830	1297	1706	1314	2872	979	1210	1620	1557	4308	750	1213	1957	1859	5940	1.56265	2.05542	1.58313	3.46024	1.23596	1.65475	1.5904	4.40041	1.61733	2.60933	2.47867	7.92
982	8.774	690.469	LPS 30:1	[M-H]-	TRUE	8.19	690.471	C36H70NO9P	LPS	CNJSMCIJJFGPDW-UHFFFAOYSA-N	O=C(OCC(O)COP(=O)(O)OCC(N)C(=O)O)CCCCCCCCCCCCCCCCCC=CCCCCCCCCCC	410	516.28	201217_TT1_Iclass_Saga_Ameba_26_24 hr_B_Neg	690.47107:26989 691.47442:17526 692.47778:4348	78.95708:387 152.99194:2105 153.99358:24 170.99405:12 171.0069:117 449.39871:12 449.43442:77 585.41754:36 603.43762:1631 604.43793:36 685.69031:10 690.46558:291	2	2717	5008	7431	4426	14176	2667	4153	5168	4832	15880	2393	5143	7985	6053	26989	1.84321	2.735	1.629	5.21752	1.55718	1.93776	1.81177	5.95426	2.14919	3.33682	2.52946	11.2783
978	8.398	688.454	LPS 30:2	[M-H]-	TRUE	7.97	688.456	C36H68NO9P	LPS	OUBNJJDJUMNGEM-UHFFFAOYSA-N	O=C(OCC(O)COP(=O)(O)OCC(N)C(=O)O)CCCCCCCCCCCCCCCCCC=CCC=CCCCCCCC	310	1361.98	201217_TT1_Iclass_Saga_Ameba_7_24 hr_C_Neg	688.45612:32354 689.45947:21688 690.46283:5301	78.95691:531 96.96232:24 150.98259:24 152.99329:2649 154.00188:24 170.46175:12 171.00461:125 447.37039:12 447.41788:91 601.42047:2188 602.41565:36 628.07263:10 688.41437:24 688.45117:336	2	5840	10995	15502	9711	30052	7906	11574	15917	12431	47708	5619	13814	21952	17459	75466	1.88271	2.65445	1.66284	5.14589	1.46395	2.01328	1.57235	6.0344	2.45844	3.90674	3.10714	13.4305
975	8.135	686.44	LPS 30:3	[M-H]-	TRUE	7.67	686.44	C36H66NO9P	LPS	HXODHCVLWGQQQT-UHFFFAOYSA-N	O=C(OCC(O)COP(=O)(O)OCC(N)C(=O)O)CCCCCCCCCCCCCCC=CCC=CCC=CCCCCCCC	310	236.87	201217_TT1_Iclass_Saga_Ameba_26_24 hr_B_Neg	686.43921:5877 687.44256:4297 688.44592:1249	78.95714:137 150.98135:12 152.99377:698 171.00883:36 445.38516:36 445.39996:60 445.41776:12 599.40729:371 686.41132:12 686.44446:96	0	698	934	1198	811	2145	893	1085	1399	1115	3927	638	1321	1656	1413	5877	1.33811	1.71633	1.16189	3.07307	1.21501	1.56663	1.2486	4.39754	2.07053	2.59561	2.21473	9.2116
1030	8.158	711.444	LPI 26:0	[M-H]-	TRUE	7.83	711.445	C35H69O12P	LPI	LHGYQTTWJOKGHK-UHFFFAOYSA-N	O=C(OCC(O)COP(=O)(O)OC1C(O)C(O)C(O)C(O)C1O)CCCCCCCCCCCCCCCCCCCCCCCCC	310	533.78	201217_TT1_Iclass_Saga_Ameba_24_16 hr_C_Neg	711.44592:5606 712.44927:3312 713.45263:966	78.95947:24 152.99355:256 171.00491:24 222.99834:78 240.98708:12 241.00668:218 255.22342:24 259.01346:12 315.04712:220 333.06308:12 395.35678:12 395.3847:400 711.44214:505	3	1212	4526	6547	4434	5309	1561	4708	5724	6626	9776	1106	6061	7719	7933	8087	3.73432	5.40182	3.65842	4.38036	3.01602	3.66688	4.24471	6.26265	5.48011	6.9792	7.17269	7.31193
1105	8.601	739.475	LPI 28:0	[M-H]-	TRUE	8.23	739.477	C37H73O12P	LPI	MUKQTMLSIZCTDI-UHFFFAOYSA-N	O=C(OCC(O)COP(=O)(O)OC1C(O)C(O)C(O)C(O)C1O)CCCCCCCCCCCCCCCCCCCCCCCCCCC	310	221.05	201217_TT1_Iclass_Saga_Ameba_27_24 hr_C_Neg	739.47736:3358 740.48071:2307 741.48407:778	78.95807:30 152.99492:109 222.9873:6 223.00407:24 225.18294:12 227.19466:12 228.2028:18 240.99518:6 241.0126:71 255.22276:6 256.23056:12 315.0488:71 379.20886:5 423.41562:138 689.48279:12 739.46698:259	7	729	1678	2493	1631	1748	851	1821	1881	2393	3346	687	1826	2589	2392	2488	2.30178	3.41975	2.23731	2.39781	2.13984	2.21034	2.81199	3.93184	2.65793	3.76856	3.4818	3.62154
1196	8.585	765.5	LPI 30:1	[M-H]-	TRUE	8.33	765.492	C39H75O12P	LPI	IJALMAVJZASOGK-UHFFFAOYSA-N	O=C(OCC(O)COP(=O)(O)OC1C(O)C(O)C(O)C(O)C1O)CCCCCCCCCCCCCCCCCC=CCCCCCCCCCC	310	96.29	201217_TT1_Iclass_Saga_Ameba_23_16 hr_B_Neg	765.50043:1677 766.50378:1113 767.50714:481	152.97954:12 225.18114:12 225.18535:24 226.18481:12 228.19887:36 241.00203:12 241.01074:24 253.2157:36 256.22641:24 280.23315:10 315.05414:48 374.17236:10 418.24768:12 433.22849:10 449.43945:36 602.36798:10 643.41455:12 688.48499:12 692.68988:10 703.51117:12 765.50592:89	6	900	938	1267	782	1078	782	1352	1481	1007	1363	1101	1468	1677	978	1352	1.04222	1.40778	0.868889	1.19778	1.7289	1.89386	1.28772	1.74297	1.33333	1.52316	0.888283	1.22797
1185	8.243	763.471	LPI 30:2	[M-H]-	TRUE	8.11	763.477	C39H73O12P	LPI	JYDXKZKSIPEXQL-UHFFFAOYSA-N	O=C(OCC(O)COP(=O)(O)OC1C(O)C(O)C(O)C(O)C1O)CCCCCCCCCCCCCCCCCC=CCC=CCCCCCCC	310	70.93	201217_TT1_Iclass_Saga_Ameba_23_16 hr_B_Neg	763.47107:1051 764.47442:765 765.47778:302	152.99327:48 199.16087:12 240.99742:12 241.01486:48 280.2305:10 315.03638:36 429.4007:10 447.42084:78 616.38928:12 689.45691:12 701.2674:10 763.47931:108	2	280	659	784	533	558	306	709	771	614	816	302	870	1051	751	765	2.35357	2.8	1.90357	1.99286	2.31699	2.51961	2.00654	2.66667	2.88079	3.48013	2.48675	2.53311
